# Supplementary material for: Methyl 3-O-α-d-mannopyranosyl β-d-glucopyran­oside tetra­hydrate
Source: Acta Crystallogr Sect E Struct Rep Online. 2008 Jul 31;64(Pt 8):o1639–40. doi: 10.1107/S1600536808021454 (PMC2962246; doi:10.1107/S1600536808021454)
Supplement: Supplementary file 1 [file e-64-o1639-sup1.cif]

##############################################################################
###                                                                        ###
###        Electronic paper (Acta Crystallographica Section E)             ###
###                                                                        ###
##############################################################################
#                                                                            #
# This CIF contains the data in a paper accepted for publication in Acta     #
# Crystallographica Section E. It conforms to the requirements of Notes      #
# for Authors for Section E, and has been peer reviewed under the auspices   #
# of the IUCr Commission on Journals.                                        #
#                                                                            #
# Full details of the Crystallographic Information File format               #
# are given in the paper "The Crystallographic Information File (CIF):       #
# a New Standard Archive File for Crystallography" by S. R. Hall, F. H.      #
# Allen and I. D. Brown [Acta Cryst. (1991), A47, 655-685].                  #
#                                                                            #
# The current version of the core CIF dictionary is obtainable from          #
# ftp://ftp.iucr.org/pub/cif_core.dic. The current version number is 2.4.    #
#                                                                            #
# Software is freely available for graphical display of the structure(s) in  #
# this CIF.  For information consult the CIF home page http://www.iucr.org/  #
# cif/home.html                                                              #
#                                                                            #
# This file may be used for bona fide research purposes within the           #
# scientific community so long as proper attribution is given to the journal # 
# article from which it was obtained.                                        #
#                                                                            #
##############################################################################
                                             
data_I
_audit_creation_method     'Manual editing of cif produced by SHELXL-97 '
_chemical_name_systematic
;
Methyl 3-O-\a-D-mannopyranosyl \b-D-glucopyranoside tetrahydrate
;
_chemical_name_common     ?
_chemical_formula_moiety     'C13 H24 O11, 4(H2 O)'
_chemical_formula_sum     'C13 H32 O15'
_chemical_formula_iupac     'C13 H24 O11, 4H2 O'
_chemical_formula_weight     428.39
_chemical_melting_point     ?
_symmetry_cell_setting     monoclinic
_symmetry_space_group_name_H-M     'C 2'
_symmetry_space_group_name_Hall     'C 2y'
loop_
    _symmetry_equiv_pos_as_xyz
    'x, y, z'
    '-x, y, -z'
    'x+1/2, y+1/2, z'
    '-x+1/2, y+1/2, -z'
_cell_length_a     18.275(3)
_cell_length_b     7.7293(12)
_cell_length_c     13.910(3)
_cell_angle_alpha     90.00
_cell_angle_beta     97.87(2)
_cell_angle_gamma     90.00
_cell_volume     1946.4(6)
_cell_formula_units_Z     4
_cell_measurement_reflns_used     1641
_cell_measurement_theta_min     2.25
_cell_measurement_theta_max     25.85
_cell_measurement_temperature     291(2)
_exptl_crystal_description     block
_exptl_crystal_colour     colourless
_exptl_crystal_size_max     0.40
_exptl_crystal_size_mid     0.30
_exptl_crystal_size_min     0.15
_exptl_crystal_density_diffrn     1.462
_exptl_crystal_density_meas     ?
_exptl_crystal_density_method     'not measured'
_exptl_crystal_F_000     920
_exptl_absorpt_coefficient_mu     0.135
_exptl_absorpt_correction_type     numerical
_exptl_absorpt_process_details     '(X-RED; Stoe & Cie, 1997)'
_exptl_absorpt_correction_T_min     0.95
_exptl_absorpt_correction_T_max     0.98
_exptl_special_details
;
;
_diffrn_ambient_temperature     291(2)
_diffrn_radiation_type     MoK\a
_diffrn_radiation_wavelength     0.71073
_diffrn_radiation_source     'fine-focus sealed tube'
_diffrn_radiation_monochromator     graphite
_diffrn_measurement_device_type     'Stoe IPDS'
_diffrn_measurement_method     \f
_diffrn_detector_area_resol_mean     6
_diffrn_reflns_number     8973
_diffrn_reflns_av_R_equivalents     0.0373
_diffrn_reflns_av_sigmaI/netI     0.0305
_diffrn_reflns_theta_min     2.25
_diffrn_reflns_theta_max     25.85
_diffrn_reflns_theta_full     25.85
_diffrn_measured_fraction_theta_max     0.991
_diffrn_measured_fraction_theta_full     0.991
_diffrn_reflns_limit_h_min     -22
_diffrn_reflns_limit_h_max     22
_diffrn_reflns_limit_k_min     -9
_diffrn_reflns_limit_k_max     9
_diffrn_reflns_limit_l_min     -16
_diffrn_reflns_limit_l_max     17
_diffrn_standards_number     0
_diffrn_standards_interval_count     ?
_diffrn_standards_interval_time     ?
_diffrn_standards_decay_%     .
_refine_special_details
;
Refinement of <i>F</i>^2^ against ALL reflections. The weighted <i>R</i>-factor
<i>wR</i> and goodness of fit <i>S</i> are based on <i>F</i>^2^, conventional
<i>R</i>-factors <i>R</i> are based on <i>F</i>, with <i>F</i> set to zero for
negative <i>F</i>^2^. The threshold expression of <i>F</i>^2^ >
\s(<i>F</i>^2^) is used only for calculating <i>R</i>-factors(gt) <i>etc</i>.
and is not relevant to the choice of reflections for refinement.
<i>R</i>-factors based on <i>F</i>^2^ are statistically about twice as large
as those based on <i>F</i>, and <i>R</i>- factors based on ALL data will be
even larger.
;
_reflns_number_total     2017
_reflns_number_gt     1706
_reflns_threshold_expression     I>2\s(I)
_refine_ls_structure_factor_coef     Fsqd
_refine_ls_matrix_type     full
_refine_ls_R_factor_all     0.0336
_refine_ls_R_factor_gt     0.0248
_refine_ls_wR_factor_gt     0.0567
_refine_ls_wR_factor_ref     0.0593
_refine_ls_goodness_of_fit_ref     0.989
_refine_ls_restrained_S_all     0.989
_refine_ls_number_reflns     2017
_refine_ls_number_parameters     287
_refine_ls_number_restraints     9
_refine_ls_hydrogen_treatment     mixed
_refine_ls_weighting_scheme     calc
_refine_ls_weighting_details
                 'calc w=1/[\s^2^(Fo^2^)+(0.0391P)^2^] where P=(Fo^2^+2Fc^2^)/3'
_atom_sites_solution_hydrogens     difmap
_atom_sites_solution_primary     direct
_atom_sites_solution_secondary     difmap
_refine_ls_shift/su_max     0.000
_refine_ls_shift/su_mean     0.000
_refine_diff_density_max     0.128
_refine_diff_density_min     -0.141
_refine_ls_extinction_method     'SHELXL97 (Sheldrick, 2008)'
_refine_ls_extinction_coef     0.0054(9)
_refine_ls_extinction_expression
                                  'Fc^*^=kFc[1+0.001xFc^2^\l^3^/sin(2\q)]^-1/4^'
_refine_ls_abs_structure_details     ?
_refine_ls_abs_structure_Flack     .
loop_
    _atom_type_symbol
    _atom_type_description
    _atom_type_scat_dispersion_real
    _atom_type_scat_dispersion_imag
    _atom_type_scat_source
    'C' 'C' 0.0033 0.0016
                         'International Tables Vol C Tables 4.2.6.8 and 6.1.1.4'
    'H' 'H' 0.0000 0.0000
                         'International Tables Vol C Tables 4.2.6.8 and 6.1.1.4'
    'O' 'O' 0.0106 0.0060
                         'International Tables Vol C Tables 4.2.6.8 and 6.1.1.4'
_computing_data_collection     'EXPOSE (Stoe & Cie, 1997)'
_computing_cell_refinement     'CELL (Stoe & Cie, 1997)'
_computing_data_reduction     'INTEGRATE (Stoe & Cie, 1997)'
_computing_structure_solution     'SHELXS97 (Sheldrick, 2008)'
_computing_structure_refinement     'SHELXL97 (Sheldrick, 2008)'
_computing_molecular_graphics     'DIAMOND (Bergerhoff, 1996)'
_computing_publication_material     'PLATON (Spek, 2003)'
loop_
    _atom_site_type_symbol
    _atom_site_label
    _atom_site_fract_x
    _atom_site_fract_y
    _atom_site_fract_z
    _atom_site_U_iso_or_equiv
    _atom_site_adp_type
    _atom_site_calc_flag
    _atom_site_refinement_flags
    _atom_site_occupancy
    _atom_site_disorder_assembly
    _atom_site_disorder_group
    C C1m 0.16629(10) 0.4371(3) 0.18727(14) 0.0237(4) Uani d . 1 . .
    H H1m 0.1530 0.4374 0.2531 0.028 Uiso calc R 1 . .
    C C2m 0.11852(10) 0.3031(3) 0.12731(15) 0.0253(4) Uani d . 1 . .
    H H2m 0.1312 0.1869 0.1525 0.030 Uiso calc R 1 . .
    O O2m 0.04476(7) 0.3436(2) 0.14055(11) 0.0354(4) Uani d . 1 . .
    H H2m1 0.0161 0.2829 0.1047 0.053 Uiso calc R 1 . .
    C C3m 0.13077(10) 0.3138(3) 0.02186(15) 0.0231(4) Uani d . 1 . .
    H H3m 0.1812 0.2752 0.0169 0.028 Uiso calc R 1 . .
    O O3m 0.08036(8) 0.2061(2) -0.03918(11) 0.0297(3) Uani d . 1 . .
    H H3m1 0.0874 0.1046 -0.0234 0.044 Uiso calc R 1 . .
    C C4m 0.12196(11) 0.4985(3) -0.01623(14) 0.0246(4) Uani d . 1 . .
    H H4m 0.0703 0.5351 -0.0193 0.030 Uiso calc R 1 . .
    O O4m 0.14398(9) 0.5051(2) -0.11052(11) 0.0390(4) Uani d . 1 . .
    H H4m1 0.1121 0.5547 -0.1478 0.059 Uiso calc R 1 . .
    C C5m 0.17184(10) 0.6189(3) 0.05093(14) 0.0251(4) Uani d . 1 . .
    H H5m 0.2233 0.5838 0.0501 0.030 Uiso calc R 1 . .
    O O5m 0.15526(7) 0.60426(18) 0.14856(9) 0.0244(3) Uani d . 1 . .
    C C6m 0.16458(11) 0.8075(3) 0.02356(17) 0.0312(5) Uani d . 1 . .
    H H6m1 0.1970 0.8747 0.0705 0.037 Uiso calc R 1 . .
    H H6m2 0.1809 0.8234 -0.0394 0.037 Uiso calc R 1 . .
    O O6m 0.09124(8) 0.8723(2) 0.01954(13) 0.0393(4) Uani d . 1 . .
    H H6m 0.0769 0.8585 0.0724 0.059 Uiso calc R 1 . .
    C C1g 0.41344(10) 0.5571(3) 0.33556(15) 0.0276(5) Uani d . 1 . .
    H H1g 0.3968 0.6384 0.3821 0.033 Uiso calc R 1 . .
    O O1g 0.47702(7) 0.6210(2) 0.30165(10) 0.0340(4) Uani d . 1 . .
    C C2g 0.35400(10) 0.5359(3) 0.24839(15) 0.0288(5) Uani d . 1 . .
    H H2g 0.3743 0.4734 0.1967 0.035 Uiso calc R 1 . .
    O O2g 0.32707(8) 0.6996(2) 0.21340(13) 0.0441(4) Uani d . 1 . .
    H H2g1 0.3564 0.7431 0.1808 0.066 Uiso calc R 1 . .
    C C3g 0.28842(10) 0.4364(3) 0.27749(14) 0.0244(4) Uani d . 1 . .
    H H3g 0.2609 0.5128 0.3159 0.029 Uiso calc R 1 . .
    O O3g 0.24034(6) 0.38309(19) 0.19220(10) 0.0268(3) Uani d . 1 . .
    C C4g 0.31150(10) 0.2760(3) 0.33673(14) 0.0251(4) Uani d . 1 . .
    H H4g 0.3316 0.1905 0.2954 0.030 Uiso calc R 1 . .
    O O4g 0.24809(7) 0.2055(2) 0.37211(11) 0.0330(4) Uani d . 1 . .
    H H4g1 0.2383 0.1108 0.3470 0.050 Uiso calc R 1 . .
    C C5g 0.37025(10) 0.3225(3) 0.42143(15) 0.0278(4) Uani d . 1 . .
    H H5g 0.3501 0.4101 0.4615 0.033 Uiso calc R 1 . .
    O O5g 0.43192(7) 0.3957(2) 0.38142(11) 0.0310(3) Uani d . 1 . .
    C C6g 0.39763(12) 0.1712(3) 0.48482(17) 0.0400(6) Uani d . 1 . .
    H H6g1 0.4398 0.2075 0.5304 0.048 Uiso calc R 1 . .
    H H6g2 0.3590 0.1348 0.5218 0.048 Uiso calc R 1 . .
    O O6g 0.41839(9) 0.0293(2) 0.42994(15) 0.0498(5) Uani d . 1 . .
    H H6g 0.3866 -0.0460 0.4273 0.075 Uiso calc R 1 . .
    C C7 0.53302(12) 0.6785(4) 0.37756(18) 0.0435(6) Uani d . 1 . .
    H H71 0.5146 0.7745 0.4109 0.065 Uiso calc R 1 . .
    H H72 0.5760 0.7139 0.3499 0.065 Uiso calc R 1 . .
    H H73 0.5459 0.5857 0.4225 0.065 Uiso calc R 1 . .
    O OW1 0.19300(11) 0.2972(3) 0.53816(17) 0.0612(5) Uani d D 1 . .
    H H11 0.2119(18) 0.274(5) 0.480(2) 0.092 Uiso d D 1 . .
    H H12 0.2364(15) 0.320(5) 0.585(2) 0.092 Uiso d D 1 . .
    O OW2 0.28912(11) 0.3894(3) 0.70793(15) 0.0564(5) Uani d D 1 . .
    H H21 0.3355(13) 0.361(5) 0.737(3) 0.085 Uiso d D 1 . .
    H H22 0.2615(18) 0.332(5) 0.747(3) 0.085 Uiso d D 1 . .
    O OW3 0.44168(10) 0.3766(3) 0.78999(16) 0.0577(5) Uani d D 1 . .
    H H31 0.4706(19) 0.463(4) 0.773(3) 0.086 Uiso d D 1 . .
    H H32 0.4659(19) 0.275(4) 0.787(3) 0.086 Uiso d D 1 . .
    O OW4 0.52138(11) 0.0800(3) 0.75157(14) 0.0540(5) Uani d D 1 . .
    H H41 0.5331(19) 0.061(5) 0.6924(19) 0.081 Uiso d D 1 . .
    H H42 0.4990(18) -0.009(4) 0.776(3) 0.081 Uiso d D 1 . .
loop_
    _atom_site_aniso_label
    _atom_site_aniso_U_11
    _atom_site_aniso_U_22
    _atom_site_aniso_U_33
    _atom_site_aniso_U_12
    _atom_site_aniso_U_13
    _atom_site_aniso_U_23
    C1m 0.0207(8) 0.0279(11) 0.0223(10) 0.0007(8) 0.0020(7) 0.0011(8)
    C2m 0.0215(9) 0.0253(11) 0.0285(11) -0.0011(8) 0.0014(8) 0.0026(9)
    O2m 0.0218(6) 0.0514(10) 0.0336(8) -0.0102(7) 0.0067(6) -0.0122(7)
    C3m 0.0188(8) 0.0236(10) 0.0264(10) 0.0030(8) 0.0015(7) -0.0035(9)
    O3m 0.0329(7) 0.0208(7) 0.0322(8) 0.0033(6) -0.0064(6) -0.0024(6)
    C4m 0.0258(9) 0.0262(11) 0.0218(10) 0.0034(8) 0.0026(8) 0.0008(9)
    O4m 0.0518(9) 0.0410(10) 0.0261(8) 0.0069(8) 0.0118(7) 0.0037(7)
    C5m 0.0227(9) 0.0258(10) 0.0273(10) 0.0015(8) 0.0049(8) 0.0029(9)
    O5m 0.0255(7) 0.0238(7) 0.0236(7) 0.0009(6) 0.0023(5) -0.0015(6)
    C6m 0.0305(10) 0.0253(11) 0.0377(12) -0.0014(9) 0.0045(9) 0.0040(10)
    O6m 0.0382(8) 0.0271(8) 0.0528(10) 0.0086(7) 0.0070(7) 0.0084(8)
    C1g 0.0230(9) 0.0328(12) 0.0277(10) -0.0026(8) 0.0059(8) 0.0006(9)
    O1g 0.0244(7) 0.0456(9) 0.0323(8) -0.0101(7) 0.0056(6) -0.0001(7)
    C2g 0.0243(9) 0.0347(12) 0.0276(11) -0.0026(9) 0.0046(8) 0.0048(9)
    O2g 0.0347(8) 0.0448(10) 0.0522(11) -0.0040(8) 0.0033(7) 0.0247(9)
    C3g 0.0220(9) 0.0288(11) 0.0214(10) -0.0010(8) -0.0002(7) -0.0002(9)
    O3g 0.0202(6) 0.0349(8) 0.0238(7) 0.0044(6) -0.0027(5) -0.0025(7)
    C4g 0.0218(9) 0.0272(11) 0.0263(10) -0.0003(8) 0.0029(7) 0.0021(9)
    O4g 0.0304(7) 0.0347(9) 0.0351(9) -0.0087(7) 0.0082(6) -0.0006(8)
    C5g 0.0239(9) 0.0328(11) 0.0263(10) -0.0007(8) 0.0023(8) 0.0020(9)
    O5g 0.0213(6) 0.0361(8) 0.0348(8) -0.0011(6) 0.0006(6) 0.0062(7)
    C6g 0.0327(11) 0.0499(16) 0.0357(13) 0.0002(10) -0.0017(9) 0.0120(11)
    O6g 0.0454(9) 0.0424(10) 0.0628(12) 0.0112(8) 0.0112(9) 0.0138(9)
    C7 0.0316(11) 0.0531(16) 0.0444(14) -0.0129(11) 0.0001(9) -0.0019(12)
    OW1 0.0568(11) 0.0722(14) 0.0581(13) -0.0008(10) 0.0205(9) -0.0107(12)
    OW2 0.0614(11) 0.0459(11) 0.0601(12) 0.0062(10) 0.0014(9) 0.0157(11)
    OW3 0.0507(10) 0.0498(12) 0.0775(14) -0.0013(9) 0.0270(10) 0.0152(11)
    OW4 0.0581(11) 0.0581(13) 0.0474(11) -0.0042(9) 0.0128(9) 0.0088(10)
_geom_special_details
;
All e.s.d.'s (except the e.s.d. in the dihedral angle between two l.s. planes)
are estimated using the full covariance matrix. The cell e.s.d.'s are taken
into account individually in the estimation of e.s.d.'s in distances, angles
and torsion angles; correlations between e.s.d.'s in cell parameters are only
used when they are defined by crystal symmetry. An approximate (isotropic)
treatment of cell e.s.d.'s is used for estimating e.s.d.'s involving l.s.
planes.
;
loop_
    _geom_bond_atom_site_label_1
    _geom_bond_atom_site_label_2
    _geom_bond_site_symmetry_2
    _geom_bond_distance
    _geom_bond_publ_flag
    C1m O5m . 1.403(2) ?
    C1m O3g . 1.409(2) ?
    C1m C2m . 1.527(3) ?
    C1m H1m . 0.9800 ?
    C2m O2m . 1.420(2) ?
    C2m C3m . 1.516(3) ?
    C2m H2m . 0.9800 ?
    O2m H2m1 . 0.8200 ?
    C3m O3m . 1.431(2) ?
    C3m C4m . 1.523(3) ?
    C3m H3m . 0.9800 ?
    O3m H3m1 . 0.8200 ?
    C4m O4m . 1.425(2) ?
    C4m C5m . 1.529(3) ?
    C4m H4m . 0.9800 ?
    O4m H4m1 . 0.8200 ?
    C5m O5m . 1.436(2) ?
    C5m C6m . 1.508(3) ?
    C5m H5m . 0.9800 ?
    C6m O6m . 1.425(3) ?
    C6m H6m1 . 0.9700 ?
    C6m H6m2 . 0.9700 ?
    O6m H6m . 0.8200 ?
    C1g O1g . 1.402(2) ?
    C1g O5g . 1.421(3) ?
    C1g C2g . 1.522(3) ?
    C1g H1g . 0.9800 ?
    O1g C7 . 1.437(3) ?
    C2g O2g . 1.419(3) ?
    C2g C3g . 1.525(3) ?
    C2g H2g . 0.9800 ?
    O2g H2g1 . 0.8200 ?
    C3g O3g . 1.437(2) ?
    C3g C4g . 1.516(3) ?
    C3g H3g . 0.9800 ?
    C4g O4g . 1.428(2) ?
    C4g C5g . 1.524(3) ?
    C4g H4g . 0.9800 ?
    O4g H4g1 . 0.8200 ?
    C5g O5g . 1.439(2) ?
    C5g C6g . 1.508(3) ?
    C5g H5g . 0.9800 ?
    C6g O6g . 1.417(3) ?
    C6g H6g1 . 0.9700 ?
    C6g H6g2 . 0.9700 ?
    O6g H6g . 0.8200 ?
    C7 H71 . 0.9600 ?
    C7 H72 . 0.9600 ?
    C7 H73 . 0.9600 ?
    OW1 H11 . 0.94(2) ?
    OW1 H12 . 0.97(2) ?
    OW2 H21 . 0.92(2) ?
    OW2 H22 . 0.90(2) ?
    OW3 H31 . 0.91(2) ?
    OW3 H32 . 0.90(2) ?
    OW4 H41 . 0.89(2) ?
    OW4 H42 . 0.89(2) ?
    H1m H3g . 2.12 y
loop_
    _geom_angle_atom_site_label_1
    _geom_angle_atom_site_label_2
    _geom_angle_atom_site_label_3
    _geom_angle_site_symmetry_1
    _geom_angle_site_symmetry_3
    _geom_angle
    _geom_angle_publ_flag
    O5m C1m O3g . . 112.22(16) ?
    O5m C1m C2m . . 111.93(15) ?
    O3g C1m C2m . . 107.40(16) ?
    O5m C1m H1m . . 108.4 ?
    O3g C1m H1m . . 108.4 ?
    C2m C1m H1m . . 108.4 ?
    O2m C2m C3m . . 112.45(16) ?
    O2m C2m C1m . . 105.16(16) ?
    C3m C2m C1m . . 110.02(15) ?
    O2m C2m H2m . . 109.7 ?
    C3m C2m H2m . . 109.7 ?
    C1m C2m H2m . . 109.7 ?
    C2m O2m H2m1 . . 109.5 ?
    O3m C3m C2m . . 111.96(16) ?
    O3m C3m C4m . . 108.06(15) ?
    C2m C3m C4m . . 111.41(16) ?
    O3m C3m H3m . . 108.4 ?
    C2m C3m H3m . . 108.4 ?
    C4m C3m H3m . . 108.4 ?
    C3m O3m H3m1 . . 109.5 ?
    O4m C4m C3m . . 108.92(16) ?
    O4m C4m C5m . . 108.71(16) ?
    C3m C4m C5m . . 109.40(15) ?
    O4m C4m H4m . . 109.9 ?
    C3m C4m H4m . . 109.9 ?
    C5m C4m H4m . . 109.9 ?
    C4m O4m H4m1 . . 109.5 ?
    O5m C5m C6m . . 107.01(16) ?
    O5m C5m C4m . . 110.16(15) ?
    C6m C5m C4m . . 114.19(17) ?
    O5m C5m H5m . . 108.4 ?
    C6m C5m H5m . . 108.4 ?
    C4m C5m H5m . . 108.4 ?
    C1m O5m C5m . . 113.43(15) ?
    O6m C6m C5m . . 113.55(17) ?
    O6m C6m H6m1 . . 108.9 ?
    C5m C6m H6m1 . . 108.9 ?
    O6m C6m H6m2 . . 108.9 ?
    C5m C6m H6m2 . . 108.9 ?
    H6m1 C6m H6m2 . . 107.7 ?
    C6m O6m H6m . . 109.5 ?
    O1g C1g O5g . . 107.66(15) ?
    O1g C1g C2g . . 107.69(16) ?
    O5g C1g C2g . . 111.29(17) ?
    O1g C1g H1g . . 110.0 ?
    O5g C1g H1g . . 110.0 ?
    C2g C1g H1g . . 110.0 ?
    C1g O1g C7 . . 113.67(16) ?
    O2g C2g C1g . . 110.69(18) ?
    O2g C2g C3g . . 107.01(16) ?
    C1g C2g C3g . . 110.13(17) ?
    O2g C2g H2g . . 109.7 ?
    C1g C2g H2g . . 109.7 ?
    C3g C2g H2g . . 109.7 ?
    C2g O2g H2g1 . . 109.5 ?
    O3g C3g C4g . . 107.92(16) ?
    O3g C3g C2g . . 109.85(16) ?
    C4g C3g C2g . . 112.73(16) ?
    O3g C3g H3g . . 108.8 ?
    C4g C3g H3g . . 108.8 ?
    C2g C3g H3g . . 108.8 ?
    C1m O3g C3g . . 115.46(15) ?
    O4g C4g C3g . . 108.71(15) ?
    O4g C4g C5g . . 110.03(16) ?
    C3g C4g C5g . . 109.96(16) ?
    O4g C4g H4g . . 109.4 ?
    C3g C4g H4g . . 109.4 ?
    C5g C4g H4g . . 109.4 ?
    C4g O4g H4g1 . . 109.5 ?
    O5g C5g C6g . . 108.43(16) ?
    O5g C5g C4g . . 107.44(16) ?
    C6g C5g C4g . . 114.28(18) ?
    O5g C5g H5g . . 108.9 ?
    C6g C5g H5g . . 108.9 ?
    C4g C5g H5g . . 108.9 ?
    C1g O5g C5g . . 111.60(14) ?
    O6g C6g C5g . . 112.14(19) ?
    O6g C6g H6g1 . . 109.2 ?
    C5g C6g H6g1 . . 109.2 ?
    O6g C6g H6g2 . . 109.2 ?
    C5g C6g H6g2 . . 109.2 ?
    H6g1 C6g H6g2 . . 107.9 ?
    C6g O6g H6g . . 109.5 ?
    O1g C7 H71 . . 109.5 ?
    O1g C7 H72 . . 109.5 ?
    H71 C7 H72 . . 109.5 ?
    O1g C7 H73 . . 109.5 ?
    H71 C7 H73 . . 109.5 ?
    H72 C7 H73 . . 109.5 ?
    H11 OW1 H12 . . 105(3) y
    H21 OW2 H22 . . 100(3) y
    H31 OW3 H32 . . 109(3) y
    H41 OW4 H42 . . 114(4) y
loop_
    _geom_torsion_atom_site_label_1
    _geom_torsion_atom_site_label_2
    _geom_torsion_atom_site_label_3
    _geom_torsion_atom_site_label_4
    _geom_torsion_site_symmetry_1
    _geom_torsion_site_symmetry_2
    _geom_torsion_site_symmetry_3
    _geom_torsion_site_symmetry_4
    _geom_torsion
    _geom_torsion_publ_flag
    O5m C1m C2m O2m . . . . -67.68(19) ?
    O3g C1m C2m O2m . . . . 168.72(15) ?
    O5m C1m C2m C3m . . . . 53.6(2) ?
    O3g C1m C2m C3m . . . . -70.0(2) ?
    O2m C2m C3m O3m . . . . -55.7(2) ?
    C1m C2m C3m O3m . . . . -172.58(15) ?
    O2m C2m C3m C4m . . . . 65.4(2) ?
    C1m C2m C3m C4m . . . . -51.4(2) ?
    O3m C3m C4m O4m . . . . -64.6(2) ?
    C2m C3m C4m O4m . . . . 172.00(15) ?
    O3m C3m C4m C5m . . . . 176.70(14) ?
    C2m C3m C4m C5m . . . . 53.31(19) ?
    O4m C4m C5m O5m . . . . -175.11(16) ?
    C3m C4m C5m O5m . . . . -56.29(19) ?
    O4m C4m C5m C6m . . . . 64.5(2) ?
    C3m C4m C5m C6m . . . . -176.72(17) ?
    O3g C1m O5m C5m . . . . 61.40(19) ?
    C2m C1m O5m C5m . . . . -59.44(19) ?
    C6m C5m O5m C1m . . . . -174.57(16) ?
    C4m C5m O5m C1m . . . . 60.76(18) ?
    O5m C5m C6m O6m . . . . -64.9(2) y
    C4m C5m C6m O6m . . . . 57.2(2) y
    O5g C1g O1g C7 . . . . -71.2(2) y
    C2g C1g O1g C7 . . . . 168.7(2) y
    O1g C1g C2g O2g . . . . -72.2(2) ?
    O5g C1g C2g O2g . . . . 170.02(16) ?
    O1g C1g C2g C3g . . . . 169.66(17) ?
    O5g C1g C2g C3g . . . . 51.9(2) ?
    O2g C2g C3g O3g . . . . 72.5(2) ?
    C1g C2g C3g O3g . . . . -167.17(16) ?
    O2g C2g C3g C4g . . . . -167.15(17) ?
    C1g C2g C3g C4g . . . . -46.8(2) ?
    O5m C1m O3g C3g . . . . 85.18(19) y
    C2m C1m O3g C3g . . . . -151.40(15) y
    C4g C3g O3g C1m . . . . 112.63(18) y
    C2g C3g O3g C1m . . . . -124.11(18) y
    O3g C3g C4g O4g . . . . -66.67(19) ?
    C2g C3g C4g O4g . . . . 171.85(17) ?
    O3g C3g C4g C5g . . . . 172.82(14) ?
    C2g C3g C4g C5g . . . . 51.3(2) ?
    O4g C4g C5g O5g . . . . -178.89(16) ?
    C3g C4g C5g O5g . . . . -59.2(2) ?
    O4g C4g C5g C6g . . . . 60.8(2) ?
    C3g C4g C5g C6g . . . . -179.52(18) ?
    O1g C1g O5g C5g . . . . 178.17(15) ?
    C2g C1g O5g C5g . . . . -64.0(2) ?
    C6g C5g O5g C1g . . . . -169.21(17) ?
    C4g C5g O5g C1g . . . . 66.8(2) ?
    O5g C5g C6g O6g . . . . -69.7(2) y
    C4g C5g C6g O6g . . . . 50.1(2) y
    H1m C1m O3g C3g . . . . -34 y
    C1m O3g C3g H3g . . . . -5 y
loop_
    _geom_hbond_atom_site_label_D
    _geom_hbond_atom_site_label_H
    _geom_hbond_atom_site_label_A
    _geom_hbond_site_symmetry_D
    _geom_hbond_site_symmetry_H
    _geom_hbond_site_symmetry_A
    _geom_hbond_distance_DH
    _geom_hbond_distance_HA
    _geom_hbond_distance_DA
    _geom_hbond_angle_DHA
    _geom_hbond_publ_flag
    O2m H2m1 O3m . . 2_555 0.82 1.962 2.732(2) 156 y
    O3m H3m1 O6m . . 1_545 0.82 1.890 2.705(2) 172 y
    O4m H4m1 OW4 . . 3_454 0.82 2.027 2.803(2) 158 y
    O6m H6m OW3 . . 4_556 0.82 1.995 2.796(2) 166 y
    O2g H2g1 O4m . . 4_555 0.82 2.249 2.848(2) 130 y
    O2g H2g1 O3m . . 4_555 0.82 2.434 3.140(2) 145 y
    O4g H4g1 OW2 . . 4_546 0.82 1.913 2.733(2) 177 y
    O6g H6g OW1 . . 4_546 0.82 2.002 2.794(2) 162 y
    OW1 H11 O4g . . . 0.94(2) 1.80(2) 2.736(2) 174(4) y
    OW1 H12 OW2 . . . 0.97(2) 1.92(3) 2.834(2) 156(2) y
    OW2 H21 OW3 . . . 0.92(2) 1.98(2) 2.866(2) 161(4) y
    OW2 H22 O2g . . 4_546 0.90(3) 2.06(3) 2.915(2) 159(4) y
    OW3 H31 O1g . . 2_656 0.91(3) 1.94(3) 2.814(2) 163(4) y
    OW3 H32 OW4 . . . 0.90(2) 1.92(2) 2.807(2) 167(4) y
    OW4 H41 O6g . . 2_656 0.89(2) 2.04(2) 2.916(2) 168(3) y
    OW4 H42 O2m . . 4_546 0.89(2) 1.88(3) 2.747(2) 163(4) y
data_global
_journal_date_recd_electronic     2008-07-07
_journal_date_accepted     2008-07-10
_journal_name_full     'Acta Crystallographica, Section E'
_journal_year     2008
_journal_volume     64
_journal_issue      8
_journal_page_first     o1639
_journal_page_last     o1640
_journal_paper_category     QO
_journal_coeditor_code     OM2251
_publ_contact_author_name     ' Lars Eriksson  '
_publ_contact_author_address
;
  Division of Structural Chemistry
  Arrhenius laboratory
  Stockholm University
  S-106 91 Stockholm
  Sweden
;
_publ_contact_author_email     lerik@struc.su.se
_publ_contact_author_fax     '+46 8 16 31 18'
_publ_contact_author_phone     '+46 8 16 23 94'
_publ_section_title
;
Methyl 3-<i>O</i>-\a-D-mannopyranosyl \b-D-glucopyranoside tetrahydrate
;
loop_
    _publ_author_name
    _publ_author_address
    'Eriksson, Lars'
;
  Division of Structural Chemistry
  Arrhenius Laboratory
  Stockholm University
  SE-106 91 Stockholm
  Sweden
;
    'Widmalm, G\"oran'
;
  Department of Organic Chemistry
  Arrhenius Laboratory,
  Stockholm University
  SE-106 91 Stockholm,
  Sweden
;
