# Supplementary material for: Methyl 3-O-α-d-mannopyranosyl β-d-glucopyran­oside tetra­hydrate
Source: Acta Crystallogr Sect E Struct Rep Online. 2008 Jul 31;64(Pt 8):o1639–40. doi: 10.1107/S1600536808021454 (PMC2962246; doi:10.1107/S1600536808021454)
Supplement: Supplementary file 2 [file e-64-o1639-Isup2.hkl]

# 
# h,k,l, Fc-squared, Fo-squared, sigma(Fo-squared) and status flag 
# 
data_I
_shelx_title '  S11  STOE IPDS measurement' 
_shelx_refln_list_code          4 
_shelx_F_calc_maximum      144.92 
_exptl_crystal_F_000       920.00 
_reflns_d_resolution_high  0.8151 
 
loop_ 
 _symmetry_equiv_pos_as_xyz 
 'x, y, z' 
 '-x, y, -z' 
 'x+1/2, y+1/2, z' 
 '-x+1/2, y+1/2, -z' 
 
_cell_length_a    18.2748 
_cell_length_b     7.7293 
_cell_length_c    13.9105 
_cell_angle_alpha  90.000 
_cell_angle_beta   97.869 
_cell_angle_gamma  90.000 
 
_shelx_F_squared_multiplier     1.000 
 
loop_ 
 _refln_index_h 
 _refln_index_k 
 _refln_index_l 
 _refln_F_squared_calc 
 _refln_F_squared_meas 
 _refln_F_squared_sigma 
 _refln_observed_status 
   2   0   0      191.89       68.07     40.65 o 
   4   0   0     8308.34     8123.11     47.81 o 
   6   0   0       19.16       25.11     13.07 o 
   8   0   0      595.18      606.74     13.45 o 
  10   0   0     1720.18     1801.78     16.14 o 
  12   0   0     1060.26     1029.50     15.21 o 
  14   0   0       83.88       71.49     10.40 o 
  16   0   0       10.67       28.15     11.76 o 
  18   0   0      368.25      372.29     41.51 o 
  20   0   0      140.96      133.31     16.04 o 
  22   0   0       59.92       50.23     16.30 o 
   1   1   0      210.15      138.65     12.76 o 
   3   1   0     3802.69     3553.59     40.97 o 
   5   1   0      246.36      200.43     10.67 o 
   7   1   0     7491.61     7640.44     38.30 o 
   9   1   0      158.85      174.62      9.14 o 
  11   1   0      352.46      420.29      8.56 o 
  13   1   0      331.11      337.16      8.69 o 
  15   1   0      480.14      444.98     10.81 o 
  17   1   0      318.11      314.07     13.35 o 
  19   1   0      388.91      410.00     12.02 o 
  21   1   0       13.50       18.27     12.86 o 
   0   2   0     3919.02     3686.25     48.53 o 
   2   2   0     5105.38     4740.56     63.42 o 
   4   2   0      713.86      659.25     12.43 o 
   6   2   0     3688.53     3800.84     36.58 o 
   8   2   0     1545.83     1506.16     13.92 o 
  10   2   0       63.89       58.86      9.51 o 
  12   2   0     1627.17     1682.32     13.33 o 
  14   2   0     1712.32     1723.43     17.08 o 
  16   2   0     1415.43     1462.13     12.56 o 
  18   2   0      152.88      161.03     10.32 o 
  20   2   0       26.66        4.44     11.26 o 
   1   3   0    12510.34    12681.52    161.19 o 
   3   3   0      807.82      788.61     12.42 o 
   5   3   0      378.86      364.95     11.33 o 
   7   3   0     1918.13     2025.70     16.50 o 
   9   3   0      430.93      452.56      9.63 o 
  11   3   0      387.99      394.18     10.79 o 
  13   3   0      369.50      399.29     11.58 o 
  15   3   0      296.01      283.27      9.83 o 
  17   3   0       55.09       45.17      8.94 o 
  19   3   0      214.80      225.33     13.27 o 
  21   3   0      398.00      404.05     25.22 o 
   0   4   0     4008.10     3978.75     56.33 o 
   2   4   0     1315.21     1350.08     13.28 o 
   4   4   0     2820.09     2893.24     47.80 o 
   6   4   0     1301.26     1251.88     12.16 o 
   8   4   0      431.13      415.43      8.20 o 
  10   4   0      234.74      230.60      9.37 o 
  12   4   0      378.02      380.61     12.18 o 
  14   4   0      128.32      118.92      9.59 o 
  16   4   0      230.75      223.29     10.71 o 
  18   4   0      141.86      146.76     11.45 o 
  20   4   0        4.92       -3.90     13.22 o 
   1   5   0      552.50      555.50     13.48 o 
   3   5   0     1332.87     1335.98     11.81 o 
   5   5   0     1806.54     1890.83     23.42 o 
   7   5   0      711.68      723.27     10.99 o 
   9   5   0     1086.45     1133.65     14.63 o 
  11   5   0      453.32      458.22     10.69 o 
  13   5   0      645.12      641.07     11.66 o 
  15   5   0      729.32      767.24     14.28 o 
  17   5   0       10.20       18.56     11.06 o 
   0   6   0      991.22     1026.77     21.36 o 
   2   6   0      304.34      301.67     11.71 o 
   4   6   0     1000.18     1029.19     13.70 o 
   6   6   0     3963.95     4063.91     30.34 o 
   8   6   0      438.49      438.55     10.91 o 
  10   6   0      153.91      161.27     11.31 o 
  12   6   0      837.93      797.06     16.05 o 
  14   6   0      123.13      132.86     15.96 o 
  16   6   0       44.73       33.69     10.73 o 
   1   7   0      622.53      597.20     13.36 o 
   3   7   0      514.53      502.68     13.12 o 
   5   7   0        1.31       -1.95     10.73 o 
   7   7   0       69.49       67.35     12.11 o 
   9   7   0      278.35      277.75     12.11 o 
  11   7   0        9.57        9.16     11.77 o 
  13   7   0       22.69       17.45     14.04 o 
   0   8   0       38.19       27.80     18.86 o 
   2   8   0       26.94       17.54     13.34 o 
   4   8   0       68.95       59.49     14.05 o 
   6   8   0       32.47       38.42     15.59 o 
   8   8   0       35.79       41.88     14.66 o 
  10   8   0       55.29       56.07     12.27 o 
   1   9   0       69.57       67.47     16.19 o 
   3   9   0      126.80      142.70     16.73 o 
   5   9   0      118.30      119.91     16.47 o 
 -22   0   1       44.77       39.20     22.79 o 
 -20   0   1        2.28        7.14     15.41 o 
 -18   0   1       74.02       61.57     14.12 o 
 -16   0   1     2844.63     2784.39     26.49 o 
 -14   0   1      131.67      120.91     11.02 o 
 -12   0   1      580.07      577.73     11.86 o 
 -10   0   1      603.83      628.58     12.45 o 
  -8   0   1      256.80      235.18     13.89 o 
  -6   0   1     5754.84     5509.53    114.20 o 
  -4   0   1    12812.51    12644.82    160.46 o 
  -2   0   1     2421.99     1448.31    906.07 o 
   2   0   1     1695.64     1168.15    655.45 o 
   4   0   1    11857.81    12011.04     64.19 o 
   6   0   1      906.95      880.44     19.60 o 
   8   0   1      215.68      227.59     13.09 o 
  10   0   1     2236.69     2298.06     18.81 o 
  12   0   1     1951.90     1976.99     20.24 o 
  14   0   1       86.86       83.82     15.55 o 
  16   0   1     1083.51     1146.22     21.77 o 
  18   0   1      781.70      810.92     17.56 o 
  20   0   1      114.63      119.88     18.57 o 
 -21   1   1       48.39       39.46     11.25 o 
 -19   1   1      236.24      227.18     11.89 o 
 -17   1   1      483.64      487.50     10.42 o 
 -15   1   1      118.70      129.09      8.20 o 
 -13   1   1      101.62      120.09      8.74 o 
 -11   1   1     5199.42     5274.67     34.10 o 
  -9   1   1     2949.55     2960.62     14.85 o 
  -7   1   1     5196.67     5364.82     36.59 o 
  -5   1   1      857.56      741.71     13.03 o 
  -3   1   1     2594.15     2499.26     27.15 o 
  -1   1   1    14595.74    12660.21    117.71 o 
   1   1   1      751.80      673.52     27.15 o 
   3   1   1     1720.45     1745.88     20.46 o 
   5   1   1    18515.55    19936.74    196.42 o 
   7   1   1     2988.79     2966.84     25.91 o 
   9   1   1      686.96      731.21     10.43 o 
  11   1   1     1012.11     1024.93     11.42 o 
  13   1   1      203.06      198.28      7.96 o 
  15   1   1     2032.08     2042.49     14.15 o 
  17   1   1      187.63      188.82      9.90 o 
  19   1   1       31.50       30.79     10.92 o 
  21   1   1       66.11       58.36     13.13 o 
 -20   2   1      120.66      113.37     10.79 o 
 -18   2   1       20.65       11.83      9.02 o 
 -16   2   1      389.42      370.78      9.67 o 
 -14   2   1      380.38      378.70      9.77 o 
 -12   2   1      118.96      119.90      7.94 o 
 -10   2   1     2508.69     2559.30     21.62 o 
  -8   2   1     3362.95     3685.37     33.08 o 
  -6   2   1     2014.12     1957.94     16.83 o 
  -4   2   1     4226.08     4446.60     41.98 o 
  -2   2   1    19100.16    20097.07    386.79 o 
   0   2   1     2604.13     2415.35     21.73 o 
   2   2   1      695.83      685.40     15.40 o 
   4   2   1     7219.41     7229.76     55.93 o 
   6   2   1     9284.57     9673.02     78.13 o 
   8   2   1     1039.97     1069.86     12.41 o 
  10   2   1     1262.52     1235.67     11.25 o 
  12   2   1     1292.65     1281.65     13.77 o 
  14   2   1     1848.78     1895.18     16.34 o 
  16   2   1      548.39      554.71     13.11 o 
  18   2   1      177.08      169.77      9.29 o 
  20   2   1      185.63      175.20     13.35 o 
 -21   3   1       74.22       78.07     16.42 o 
 -19   3   1      142.69      139.02     13.38 o 
 -17   3   1      105.44      101.54      9.93 o 
 -15   3   1       17.58       21.38      8.56 o 
 -13   3   1       58.85       60.97      8.72 o 
 -11   3   1     1098.60     1106.09     11.53 o 
  -9   3   1      134.41      141.70      7.49 o 
  -7   3   1      842.46      851.13     12.00 o 
  -5   3   1     1788.03     1713.12     13.80 o 
  -3   3   1     5100.54     5015.52     79.54 o 
  -1   3   1     1590.14     1679.54     19.27 o 
   1   3   1      671.28      697.51     13.05 o 
   3   3   1      793.26      813.43     13.31 o 
   5   3   1     1118.02     1130.94     12.79 o 
   7   3   1      386.09      348.80      8.43 o 
   9   3   1      215.98      210.79      8.24 o 
  11   3   1      982.92      993.57     11.55 o 
  13   3   1      339.14      351.66     11.22 o 
  15   3   1      219.73      204.32     10.70 o 
  17   3   1       60.09       54.52     10.06 o 
  19   3   1      269.33      270.27     12.48 o 
 -20   4   1      226.74      226.80     11.50 o 
 -18   4   1      176.49      190.89     11.15 o 
 -16   4   1      422.30      432.34     10.23 o 
 -14   4   1      717.48      699.42     12.75 o 
 -12   4   1      329.60      351.93     10.57 o 
 -10   4   1      968.55      974.88     11.55 o 
  -8   4   1      677.05      642.76     10.72 o 
  -6   4   1       21.28       30.87      8.26 o 
  -4   4   1      382.90      362.86      9.26 o 
  -2   4   1     1471.11     1485.80     16.99 o 
   0   4   1      629.06      638.94     10.77 o 
   2   4   1     4592.43     4760.89     45.05 o 
   4   4   1     2347.56     2335.30     44.46 o 
   6   4   1      289.53      274.21     10.82 o 
   8   4   1     1137.10     1186.83     11.21 o 
  10   4   1      393.39      390.43     11.73 o 
  12   4   1     1741.47     1756.22     17.00 o 
  14   4   1      133.64      131.24     12.09 o 
  16   4   1       68.71       65.53     11.99 o 
  18   4   1      166.23      168.23     12.08 o 
 -17   5   1       28.64       17.91     10.76 o 
 -15   5   1       10.32       10.70      8.80 o 
 -13   5   1     1462.43     1437.09     12.95 o 
 -11   5   1      645.70      629.97     12.24 o 
  -9   5   1      429.92      434.64     11.37 o 
  -7   5   1     1558.19     1502.83     22.94 o 
  -5   5   1      884.02      902.95     11.74 o 
  -3   5   1      306.09      316.97      9.57 o 
  -1   5   1      824.23      809.60     14.20 o 
   1   5   1       23.67       22.47      8.24 o 
   3   5   1       39.95       57.66      8.30 o 
   5   5   1      117.77      110.70     11.92 o 
   7   5   1      997.90      978.03     15.60 o 
   9   5   1     2043.40     2142.57     28.77 o 
  11   5   1     2185.82     2224.49     20.69 o 
  13   5   1      130.09      135.76     11.40 o 
  15   5   1      536.64      548.73     14.06 o 
  17   5   1       31.68       31.95     13.96 o 
 -16   6   1      130.60      126.99     11.61 o 
 -14   6   1       41.74       42.13     11.53 o 
 -12   6   1        9.78        5.06     11.22 o 
 -10   6   1     1420.00     1434.37     17.99 o 
  -8   6   1      438.11      435.40     12.11 o 
  -6   6   1      795.03      769.31     17.87 o 
  -4   6   1      309.59      306.75     11.46 o 
  -2   6   1       85.45       94.02     11.61 o 
   0   6   1      194.50      195.30      9.68 o 
   2   6   1      779.65      843.23     21.98 o 
   4   6   1      873.68      927.42     23.81 o 
   6   6   1     1744.75     1767.64     20.49 o 
   8   6   1       40.49       35.60      9.75 o 
  10   6   1      175.86      181.38     11.71 o 
  12   6   1      400.02      399.72     14.77 o 
  14   6   1      281.13      260.48     13.86 o 
  16   6   1       41.53       20.58     13.17 o 
 -15   7   1        8.49       14.18     16.94 o 
 -13   7   1       52.11       34.02     13.04 o 
 -11   7   1       92.73       90.18     11.79 o 
  -9   7   1      235.65      244.78     11.81 o 
  -7   7   1      194.77      186.18     10.50 o 
  -5   7   1      777.57      800.18     19.47 o 
  -3   7   1      153.97      142.25     12.86 o 
  -1   7   1      692.54      697.00     16.83 o 
   1   7   1      473.38      481.93     12.43 o 
   3   7   1      334.66      347.88     12.76 o 
   5   7   1      337.77      328.01     12.83 o 
   7   7   1       50.35       45.42     12.33 o 
   9   7   1      577.44      620.02     13.33 o 
  11   7   1      138.27      128.75     16.06 o 
  13   7   1       33.08       25.65     15.49 o 
 -10   8   1        9.15       -0.84     15.99 o 
  -8   8   1      138.95      148.57     16.21 o 
  -6   8   1       42.21       39.12     13.21 o 
  -4   8   1       86.38       83.55     11.22 o 
  -2   8   1      253.40      231.40     11.72 o 
   0   8   1      378.71      402.93     14.02 o 
   2   8   1       43.23       36.85     11.50 o 
   4   8   1       36.75       35.73     13.18 o 
   6   8   1      188.29      179.93     15.09 o 
   8   8   1      564.86      618.53     14.58 o 
  10   8   1      124.77      122.05     17.92 o 
  -5   9   1      100.49       92.07     16.45 o 
  -3   9   1       68.43       64.53     16.38 o 
  -1   9   1      130.09      109.56     14.32 o 
   1   9   1       24.67       28.23     14.30 o 
   3   9   1       71.14       69.14     13.09 o 
   5   9   1      159.55      141.25     16.55 o 
 -22   0   2       82.43       81.01     22.89 o 
 -20   0   2       25.39        2.90     16.37 o 
 -18   0   2       25.25       14.55     12.21 o 
 -16   0   2       29.48       22.75     12.23 o 
 -14   0   2        5.89        2.31     13.02 o 
 -12   0   2       67.52       63.98     11.88 o 
 -10   0   2      451.62      454.97     14.71 o 
  -8   0   2       28.32        8.75     14.32 o 
  -6   0   2     1448.35     1437.80     19.53 o 
  -4   0   2    16188.97    17064.45    143.70 o 
   0   0   2      445.78      308.36    203.36 o 
   2   0   2    16680.96    16245.42    674.17 o 
   6   0   2     9203.22     9173.44     49.63 o 
   8   0   2       23.59       23.43     12.34 o 
  10   0   2     3884.35     3637.25     45.78 o 
  12   0   2      153.96      157.24     10.57 o 
  14   0   2        1.41       -2.85     13.09 o 
  16   0   2      355.96      365.29     12.15 o 
  18   0   2      172.33      166.01     13.81 o 
  20   0   2      120.03      132.96     18.41 o 
 -21   1   2       25.95        5.75     12.36 o 
 -19   1   2        7.86       12.99      9.39 o 
 -17   1   2      762.94      738.60     11.28 o 
 -15   1   2     1141.06     1138.75     12.27 o 
 -13   1   2      741.56      783.50      9.88 o 
 -11   1   2     1555.61     1626.11     17.17 o 
  -9   1   2     1069.25     1218.79     10.46 o 
  -7   1   2     2549.92     2434.21     32.90 o 
  -5   1   2      811.47      739.72     14.75 o 
  -3   1   2    11955.63    12617.72    171.22 o 
  -1   1   2    11378.74    10393.29    582.88 o 
   1   1   2     2023.64     1811.07     40.55 o 
   3   1   2     1428.49     1392.19     21.98 o 
   5   1   2      807.42      706.32     13.01 o 
   7   1   2     1691.37     1679.88     15.64 o 
   9   1   2        1.62        4.22      7.28 o 
  11   1   2     2716.68     2605.90     30.97 o 
  13   1   2      872.07      878.19     12.52 o 
  15   1   2     2281.60     2315.60     24.03 o 
  17   1   2      102.86      113.31      7.89 o 
  19   1   2       35.14       15.49     11.20 o 
  21   1   2       33.75       14.32     10.81 o 
 -20   2   2      141.67      144.40     12.48 o 
 -18   2   2       45.04       33.94     10.32 o 
 -16   2   2      652.47      611.31      9.88 o 
 -14   2   2     1279.92     1336.50     19.31 o 
 -12   2   2      155.15      167.08      7.03 o 
 -10   2   2     1564.93     1560.20     11.70 o 
  -8   2   2     1278.39     1353.63     12.34 o 
  -6   2   2     9434.14     9905.38     73.88 o 
  -4   2   2     2090.27     2173.74     22.56 o 
  -2   2   2     9619.79     9505.46    254.18 o 
   0   2   2     6212.06     5870.07    278.34 o 
   2   2   2      347.21      321.24     18.66 o 
   4   2   2     7924.13     8077.07    121.46 o 
   6   2   2     2274.16     2410.29     66.94 o 
   8   2   2     1014.48     1019.10     16.23 o 
  10   2   2      700.19      698.85     10.55 o 
  12   2   2      297.70      286.27     10.53 o 
  14   2   2     2411.00     2401.56     23.21 o 
  16   2   2      111.08      124.70     10.94 o 
  18   2   2      734.04      749.16     11.57 o 
  20   2   2       23.77        8.10     12.06 o 
 -21   3   2      187.13      186.72     13.15 o 
 -19   3   2       76.16       54.64     11.68 o 
 -17   3   2       79.23       88.67      9.63 o 
 -15   3   2      179.98      172.59      9.40 o 
 -13   3   2      587.72      565.36      9.40 o 
 -11   3   2       99.56      108.57      8.03 o 
  -9   3   2      913.50      949.05     11.16 o 
  -7   3   2       72.19       67.92      8.23 o 
  -5   3   2     6011.62     6056.49     82.22 o 
  -3   3   2      606.46      612.17     13.51 o 
  -1   3   2     2393.36     2241.63     45.03 o 
   1   3   2     6328.85     6306.61     95.51 o 
   3   3   2     3641.81     3679.57     71.97 o 
   5   3   2     2240.96     2251.03     20.48 o 
   7   3   2      198.20      192.17     10.41 o 
   9   3   2     1725.76     1748.31     15.87 o 
  11   3   2      862.72      845.18     11.34 o 
  13   3   2     2018.03     2131.20     16.70 o 
  15   3   2      181.08      184.30     13.63 o 
  17   3   2      270.92      272.45     11.08 o 
  19   3   2      801.59      834.07     12.73 o 
 -20   4   2      410.42      405.56     11.07 o 
 -18   4   2      127.29      115.24     10.91 o 
 -16   4   2      138.28      141.11     10.00 o 
 -14   4   2       48.50       41.85      9.58 o 
 -12   4   2      131.84      131.11      9.55 o 
 -10   4   2      137.00      136.29      8.74 o 
  -8   4   2      643.11      611.79     11.15 o 
  -6   4   2     1072.09     1043.48     15.25 o 
  -4   4   2      299.48      302.92      9.84 o 
  -2   4   2     1576.23     1530.31     23.90 o 
   0   4   2     2344.92     2269.85     36.82 o 
   2   4   2    13519.27    14541.61    397.56 o 
   4   4   2     2721.80     2756.97     27.43 o 
   6   4   2      685.53      765.93     13.49 o 
   8   4   2     1430.51     1427.03     14.84 o 
  10   4   2      108.15      125.59     10.44 o 
  12   4   2     1155.06     1192.24     18.51 o 
  14   4   2      241.02      225.86     10.82 o 
  16   4   2       24.48       29.32     10.82 o 
  18   4   2       32.49       41.75     14.20 o 
 -19   5   2       12.06       13.61     16.24 o 
 -17   5   2      208.74      211.99     12.85 o 
 -15   5   2       71.94       57.01      9.47 o 
 -13   5   2       43.08       41.81      8.88 o 
 -11   5   2       25.72       39.36     11.64 o 
  -9   5   2      192.19      196.59     11.83 o 
  -7   5   2       86.93       81.59      9.09 o 
  -5   5   2     1595.07     1613.26     24.23 o 
  -3   5   2      309.39      296.33      9.21 o 
  -1   5   2      216.35      192.22      9.20 o 
   1   5   2      382.98      393.15     10.12 o 
   3   5   2     2406.98     2406.10     38.77 o 
   5   5   2     3889.51     3922.45     35.14 o 
   7   5   2      783.31      776.81     13.76 o 
   9   5   2      884.16      918.26     13.54 o 
  11   5   2      220.75      200.21     11.94 o 
  13   5   2      341.92      373.63     12.29 o 
  15   5   2      167.03      171.59     13.23 o 
  17   5   2       23.45       34.61     15.78 o 
 -16   6   2       86.31       87.61      9.69 o 
 -14   6   2       69.03       64.67     10.71 o 
 -12   6   2       43.70       50.79      9.44 o 
 -10   6   2      471.41      457.71     11.92 o 
  -8   6   2      379.61      385.73     11.27 o 
  -6   6   2      236.26      239.11     10.89 o 
  -4   6   2     1017.82     1050.40     15.24 o 
  -2   6   2      312.38      308.76     11.07 o 
   0   6   2     1849.54     1867.70     32.19 o 
   2   6   2     2131.08     2162.53     38.37 o 
   4   6   2     1463.10     1475.87     24.43 o 
   6   6   2      579.78      589.83     13.16 o 
   8   6   2      514.72      528.92     12.65 o 
  10   6   2      513.22      499.81     12.32 o 
  12   6   2      272.55      272.52     12.84 o 
  14   6   2      156.74      150.60     16.08 o 
  16   6   2      152.86      157.02     12.77 o 
 -13   7   2       99.21       86.59     12.47 o 
 -11   7   2       78.15       66.29     12.58 o 
  -9   7   2      341.40      322.87     12.29 o 
  -7   7   2      356.93      357.83     11.26 o 
  -5   7   2      132.67      133.73     10.46 o 
  -3   7   2      502.04      529.75     11.90 o 
  -1   7   2        9.52        6.81     11.05 o 
   1   7   2      524.22      537.00     13.26 o 
   3   7   2       92.62      106.28     12.06 o 
   5   7   2      282.44      291.63     12.31 o 
   7   7   2       90.11       83.91     11.51 o 
   9   7   2      283.37      282.03     14.79 o 
  11   7   2      105.99       89.71     14.43 o 
  13   7   2       21.21       22.46     15.92 o 
 -10   8   2       35.33       18.38     13.22 o 
  -8   8   2      191.01      183.47     13.07 o 
  -6   8   2      334.72      327.77     12.96 o 
  -4   8   2       63.98       53.67     12.95 o 
  -2   8   2      134.31      109.41     11.91 o 
   0   8   2        7.02        6.03     11.65 o 
   2   8   2       17.09       11.84     11.59 o 
   4   8   2      155.84      138.71     13.72 o 
   6   8   2       95.63       98.71     14.58 o 
   8   8   2      246.05      240.07     18.32 o 
  10   8   2      261.89      281.67     15.78 o 
  -5   9   2      135.43      138.77     13.29 o 
  -3   9   2      123.28      155.87     14.04 o 
  -1   9   2       56.46       82.54     15.01 o 
   1   9   2      165.76      161.58     16.61 o 
   3   9   2       25.20       20.64     13.65 o 
   5   9   2      119.16      124.96     17.75 o 
 -22   0   3       31.66       26.94     17.51 o 
 -20   0   3      217.45      224.21     15.07 o 
 -18   0   3     1420.67     1343.39     17.21 o 
 -16   0   3      263.35      268.67     17.07 o 
 -14   0   3      947.43      941.29     18.10 o 
 -12   0   3     2627.47     2627.96     24.03 o 
 -10   0   3     8400.70     8477.66     91.69 o 
  -8   0   3     5995.60     5677.18    109.03 o 
  -6   0   3     1155.21     1196.38     27.75 o 
  -4   0   3      166.14      186.47     22.73 o 
  -2   0   3       66.52       57.23     23.81 o 
   0   0   3     2410.85     2045.86     53.56 o 
   2   0   3     1873.82     1801.59     32.51 o 
   4   0   3     3626.25     3698.46     35.63 o 
   6   0   3     5038.74     5016.36     55.15 o 
   8   0   3     6632.44     7061.22     36.04 o 
  10   0   3      134.69      149.89     12.47 o 
  12   0   3      574.16      575.35     14.80 o 
  14   0   3       15.17       28.54     12.85 o 
  16   0   3      210.09      217.69     12.56 o 
  18   0   3      152.02      136.62     13.83 o 
  20   0   3      593.69      587.76     20.76 o 
 -21   1   3       31.65       28.24     11.86 o 
 -19   1   3      164.93      161.49     10.61 o 
 -17   1   3      567.55      568.71     12.07 o 
 -15   1   3      209.27      220.37     10.22 o 
 -13   1   3     1189.53     1195.75     11.23 o 
 -11   1   3      167.02      160.82      8.10 o 
  -9   1   3     3364.58     3403.96     30.41 o 
  -7   1   3     4875.25     4942.77     49.32 o 
  -5   1   3     2677.55     2633.94     23.86 o 
  -3   1   3    15001.19    16081.57    284.99 o 
  -1   1   3    21001.47    19477.84    808.93 o 
   1   1   3     3239.80     3094.97     36.71 o 
   3   1   3     1960.63     1955.90     21.58 o 
   5   1   3     8358.19     8567.90     61.61 o 
   7   1   3      577.63      609.85     12.58 o 
   9   1   3      466.71      489.30     10.40 o 
  11   1   3      517.29      529.45      8.88 o 
  13   1   3      820.25      811.22     13.02 o 
  15   1   3     1278.58     1314.69     13.60 o 
  17   1   3      878.45      855.13     11.10 o 
  19   1   3      238.41      225.20     11.64 o 
  21   1   3        1.39       -3.99     13.16 o 
 -20   2   3        6.01        6.45     11.10 o 
 -18   2   3       88.51       82.33      9.79 o 
 -16   2   3      272.70      266.33     10.11 o 
 -14   2   3      437.16      405.32     10.31 o 
 -12   2   3      569.23      599.17      8.77 o 
 -10   2   3     2191.67     2267.73     26.83 o 
  -8   2   3     3597.72     3791.74     42.25 o 
  -6   2   3      682.92      674.94     12.36 o 
  -4   2   3     3289.54     3248.33     45.62 o 
  -2   2   3     7203.51     6990.30    237.51 o 
   0   2   3      740.98      659.32     19.73 o 
   2   2   3     3128.76     2962.30    109.35 o 
   4   2   3     9688.37     9912.29    161.74 o 
   6   2   3     4464.32     4571.91     41.06 o 
   8   2   3     1253.50     1353.70     13.89 o 
  10   2   3     1277.86     1285.55     21.23 o 
  12   2   3      769.48      794.57     11.37 o 
  14   2   3     1058.10     1088.17     14.13 o 
  16   2   3      170.05      164.16     11.27 o 
  18   2   3      661.89      674.25     13.44 o 
  20   2   3       46.92       37.43     11.36 o 
 -21   3   3       58.26       50.98     11.23 o 
 -19   3   3       18.93       14.76     11.67 o 
 -17   3   3       55.89       52.24      8.48 o 
 -15   3   3      656.62      637.64     13.19 o 
 -13   3   3     1588.16     1586.04     15.04 o 
 -11   3   3      125.28      128.69      7.97 o 
  -9   3   3     2114.07     2048.65     25.32 o 
  -7   3   3     1634.88     1689.86     21.04 o 
  -5   3   3     1645.00     1651.52     21.24 o 
  -3   3   3     4255.18     4520.96     80.88 o 
  -1   3   3      601.97      531.61     12.45 o 
   1   3   3    10590.79    10889.06    117.53 o 
   3   3   3     6799.42     7190.91    122.04 o 
   5   3   3      998.13     1118.90     14.82 o 
   7   3   3     2017.58     2044.39     16.95 o 
   9   3   3      303.07      289.31     11.42 o 
  11   3   3      366.99      390.11     11.69 o 
  13   3   3     1957.78     1961.44     16.83 o 
  15   3   3       60.21       45.96     12.27 o 
  17   3   3      133.81      118.78     13.88 o 
  19   3   3       28.79       25.46     12.02 o 
 -20   4   3      155.14      142.06     14.21 o 
 -18   4   3      110.01      123.60     11.52 o 
 -16   4   3       44.14       31.60      8.43 o 
 -14   4   3      499.95      525.72      9.90 o 
 -12   4   3      436.66      425.94     10.73 o 
 -10   4   3      710.73      765.64     11.00 o 
  -8   4   3      219.13      202.62      8.90 o 
  -6   4   3      289.05      291.47      8.85 o 
  -4   4   3       51.41       52.26      7.88 o 
  -2   4   3     1215.33     1194.90     26.22 o 
   0   4   3       65.44       78.43      8.50 o 
   2   4   3      423.45      463.58     13.68 o 
   4   4   3     2222.18     2217.05     46.78 o 
   6   4   3     1168.20     1173.02     19.19 o 
   8   4   3      658.65      641.64     12.29 o 
  10   4   3      584.99      613.12     12.42 o 
  12   4   3      731.59      746.98     14.48 o 
  14   4   3      173.28      175.14     11.45 o 
  16   4   3      198.63      205.89     11.74 o 
  18   4   3       29.02       19.42     13.04 o 
 -17   5   3        4.79        2.39      9.63 o 
 -15   5   3       16.55        6.70      9.61 o 
 -13   5   3      387.04      361.02     10.20 o 
 -11   5   3      258.56      242.09      9.35 o 
  -9   5   3      148.86      152.61      9.54 o 
  -7   5   3      982.16     1018.78     14.73 o 
  -5   5   3      908.29      890.28     13.20 o 
  -3   5   3       54.24       50.44      8.31 o 
  -1   5   3      692.94      660.90     11.34 o 
   1   5   3     1400.16     1370.45     26.17 o 
   3   5   3      166.06      167.34     11.19 o 
   5   5   3        9.57        6.89      9.46 o 
   7   5   3     1173.06     1176.89     24.85 o 
   9   5   3      197.72      195.88     10.58 o 
  11   5   3     1089.46     1123.45     15.03 o 
  13   5   3      204.09      219.59     10.41 o 
  15   5   3       54.80       48.92     12.13 o 
  17   5   3       29.36       25.46     14.21 o 
 -16   6   3      126.51      110.42     11.17 o 
 -14   6   3       51.68       38.43      9.59 o 
 -12   6   3      317.12      329.52     11.26 o 
 -10   6   3      699.96      681.50     10.02 o 
  -8   6   3      289.99      279.15     11.31 o 
  -6   6   3     1224.45     1241.70     21.87 o 
  -4   6   3      730.70      724.23     13.07 o 
  -2   6   3      291.40      298.82     11.08 o 
   0   6   3       79.39       70.88      9.60 o 
   2   6   3      320.28      312.97     13.98 o 
   4   6   3      102.35       94.77     11.38 o 
   6   6   3      133.09      125.58     14.26 o 
   8   6   3      253.30      255.78     13.31 o 
  10   6   3       36.56       39.23     11.92 o 
  12   6   3       43.48       29.61     13.75 o 
  14   6   3      150.26      138.45     14.99 o 
  16   6   3       44.93       36.63     18.73 o 
 -15   7   3        9.86        0.10     32.18 o 
 -13   7   3       21.48       22.76     10.19 o 
 -11   7   3       10.25        4.69     11.55 o 
  -9   7   3      770.23      793.48     12.96 o 
  -7   7   3      555.87      564.91     10.23 o 
  -5   7   3      693.26      673.19     14.21 o 
  -3   7   3     1161.20     1196.94     14.01 o 
  -1   7   3      372.86      356.53     10.91 o 
   1   7   3      109.82      109.33     11.94 o 
   3   7   3       47.87       42.54     11.73 o 
   5   7   3        0.02        1.42     13.57 o 
   7   7   3      262.14      278.47     12.86 o 
   9   7   3        0.22        9.62     16.05 o 
  11   7   3      222.33      216.26     15.83 o 
  13   7   3       21.73       20.92     14.52 o 
 -10   8   3       26.19       33.95     10.00 o 
  -8   8   3      101.91       91.89     11.98 o 
  -6   8   3       10.99        8.69     11.10 o 
  -4   8   3       22.46       15.51     12.71 o 
  -2   8   3       21.36       26.04     10.23 o 
   0   8   3        5.68        4.46     10.93 o 
   2   8   3       87.43      105.51     16.47 o 
   4   8   3       64.51       56.43     16.31 o 
   6   8   3      498.92      537.22     16.65 o 
   8   8   3      122.27      119.21     14.11 o 
  10   8   3      437.70      480.29     22.81 o 
  -5   9   3       86.18       95.52     13.03 o 
  -3   9   3       20.65       19.31     13.90 o 
  -1   9   3        9.83       19.82     13.10 o 
   1   9   3       19.28        8.28     18.62 o 
   3   9   3       52.05       51.34     20.48 o 
 -22   0   4       39.89       28.90     17.37 o 
 -20   0   4       60.90       54.98     14.63 o 
 -18   0   4       75.55       66.38     16.46 o 
 -16   0   4      151.25      148.21     12.62 o 
 -14   0   4       70.14       71.76     13.16 o 
 -12   0   4      364.64      324.60     12.42 o 
 -10   0   4     1537.58     1497.17     16.04 o 
  -8   0   4     2287.51     2269.06     39.57 o 
  -6   0   4       10.84        4.42     12.58 o 
  -4   0   4     6620.03     6759.67    106.82 o 
  -2   0   4       16.01       15.98     15.13 o 
   0   0   4     2330.98     2138.77     32.23 o 
   2   0   4      642.86      489.73     20.44 o 
   4   0   4     1314.73     1289.60     34.63 o 
   6   0   4     3985.69     4094.72     56.65 o 
   8   0   4      266.34      276.15     13.27 o 
  10   0   4     4174.36     4071.67     35.10 o 
  12   0   4       79.79       82.50     12.39 o 
  14   0   4      440.26      401.79     15.85 o 
  16   0   4      145.15      150.22     12.39 o 
  18   0   4       10.51       14.41     12.64 o 
  20   0   4       92.20       56.67     16.44 o 
 -21   1   4      226.20      232.53     12.39 o 
 -19   1   4      493.43      464.29     11.52 o 
 -17   1   4      717.19      716.51     11.56 o 
 -15   1   4      336.54      345.33     11.46 o 
 -13   1   4      132.30      112.87      8.05 o 
 -11   1   4     1324.89     1383.82     19.99 o 
  -9   1   4     1531.63     1578.10     13.88 o 
  -7   1   4     2290.74     2301.93     31.67 o 
  -5   1   4     2600.54     2693.62     71.60 o 
  -3   1   4    18998.84    20664.07    628.76 o 
  -1   1   4     5125.64     5047.56    210.96 o 
   1   1   4     1064.35      925.33     16.66 o 
   3   1   4      261.74      251.14     13.08 o 
   5   1   4     4904.46     5242.17     42.15 o 
   7   1   4      881.87      913.12     13.08 o 
   9   1   4     2163.08     2212.24     21.11 o 
  11   1   4       62.13       66.59      9.35 o 
  13   1   4     1175.78     1223.61     11.27 o 
  15   1   4     1368.47     1422.03     14.20 o 
  17   1   4       74.50       70.79     11.99 o 
  19   1   4      302.25      294.50     12.50 o 
 -20   2   4       46.03       39.76     11.01 o 
 -18   2   4      145.52      123.35     10.19 o 
 -16   2   4      725.40      755.78     11.37 o 
 -14   2   4      255.16      228.89     10.07 o 
 -12   2   4     1155.64     1091.01     11.66 o 
 -10   2   4      633.54      695.34     11.81 o 
  -8   2   4      174.95      197.78      9.66 o 
  -6   2   4      645.93      754.40     12.15 o 
  -4   2   4    10854.70    10921.73    146.95 o 
  -2   2   4     2420.67     2363.63     53.64 o 
   0   2   4      342.48      316.40     13.18 o 
   2   2   4     8566.36     8521.58    164.06 o 
   4   2   4      228.74      264.10     11.93 o 
   6   2   4      550.62      547.02     12.43 o 
   8   2   4     3255.13     3223.63     17.34 o 
  10   2   4      381.20      393.03      9.36 o 
  12   2   4      665.45      657.60     11.62 o 
  14   2   4      123.98      123.40      9.33 o 
  16   2   4     1621.31     1614.94     15.15 o 
  18   2   4        2.41        5.64     11.83 o 
  20   2   4      156.29      159.76     10.68 o 
 -21   3   4      116.32      111.74     15.10 o 
 -19   3   4       27.72       13.42     10.17 o 
 -17   3   4       20.35       16.11      9.62 o 
 -15   3   4      107.34       99.18      9.72 o 
 -13   3   4      138.66      138.91      9.47 o 
 -11   3   4      462.45      445.45      8.73 o 
  -9   3   4      203.00      216.82      9.34 o 
  -7   3   4     1807.52     1847.29     23.14 o 
  -5   3   4      942.72      946.55     30.20 o 
  -3   3   4      232.09      248.89     13.41 o 
  -1   3   4     5785.42     5669.51    320.37 o 
   1   3   4     1854.20     1771.66     64.40 o 
   3   3   4     1305.67     1352.56     33.26 o 
   5   3   4      410.40      432.26     13.44 o 
   7   3   4     1301.84     1311.42     13.73 o 
   9   3   4      554.02      558.92     10.55 o 
  11   3   4      676.48      698.59     12.11 o 
  13   3   4     1475.15     1506.22     14.57 o 
  15   3   4      199.64      199.46     10.70 o 
  17   3   4      363.28      366.89     11.81 o 
  19   3   4      110.59      114.58     12.35 o 
 -20   4   4        9.05        2.96     13.38 o 
 -18   4   4      126.08      122.90     10.75 o 
 -16   4   4      150.14      159.20     10.11 o 
 -14   4   4      146.40      122.75      9.82 o 
 -12   4   4      233.98      232.37     10.07 o 
 -10   4   4      443.24      455.45     10.75 o 
  -8   4   4       60.47       70.49      7.60 o 
  -6   4   4      625.16      669.63     11.78 o 
  -4   4   4      737.35      710.09     11.54 o 
  -2   4   4      341.20      330.31     11.39 o 
   0   4   4       79.14       63.39     10.78 o 
   2   4   4      536.39      577.07     16.75 o 
   4   4   4     1670.24     1760.34     17.26 o 
   6   4   4      166.87      154.09     10.90 o 
   8   4   4     1026.03     1049.55     13.60 o 
  10   4   4      999.21      998.50     14.42 o 
  12   4   4      242.74      246.98     11.29 o 
  14   4   4       11.68       17.62      9.06 o 
  16   4   4       25.17       17.76     13.04 o 
  18   4   4      246.07      255.13     15.10 o 
 -17   5   4        0.38       -7.54      9.75 o 
 -15   5   4      178.92      162.54      9.00 o 
 -13   5   4      213.91      188.68      9.13 o 
 -11   5   4      427.40      420.32      9.90 o 
  -9   5   4        8.55        3.85      8.92 o 
  -7   5   4      447.15      410.13     11.56 o 
  -5   5   4      397.28      392.94      9.96 o 
  -3   5   4      850.38      876.21     11.81 o 
  -1   5   4      909.84      847.33     17.47 o 
   1   5   4      557.56      596.92     14.63 o 
   3   5   4       86.76       79.87     10.62 o 
   5   5   4      214.39      223.06     12.16 o 
   7   5   4      380.33      391.90     15.42 o 
   9   5   4     1564.77     1549.77     28.83 o 
  11   5   4      164.43      165.69     12.46 o 
  13   5   4      214.33      203.02     11.08 o 
  15   5   4       42.80       31.25     13.28 o 
  17   5   4      128.37      127.84     15.54 o 
 -16   6   4       54.85       50.63     10.82 o 
 -14   6   4      152.61      154.00      9.20 o 
 -12   6   4      273.97      274.81      9.60 o 
 -10   6   4       86.96       98.74      9.44 o 
  -8   6   4        7.06        6.98      8.05 o 
  -6   6   4      158.14      156.33     10.91 o 
  -4   6   4     1657.41     1631.46     19.78 o 
  -2   6   4      127.13      122.08      9.23 o 
   0   6   4       24.50       25.93     11.80 o 
   2   6   4      412.23      441.16     15.90 o 
   4   6   4      278.40      301.37     11.87 o 
   6   6   4       20.70       20.77     12.53 o 
   8   6   4       35.63       31.24     13.83 o 
  10   6   4       67.71       47.81     16.56 o 
  12   6   4      136.86      133.85     13.43 o 
  14   6   4       11.99       20.91     13.22 o 
 -13   7   4       88.55       79.82     12.44 o 
 -11   7   4       64.17       65.17     10.18 o 
  -9   7   4      320.37      324.24     11.15 o 
  -7   7   4      266.22      262.19     10.16 o 
  -5   7   4       90.40       81.72      9.09 o 
  -3   7   4      693.54      689.33     12.73 o 
  -1   7   4      229.70      257.49     11.65 o 
   1   7   4       98.60      126.44     11.84 o 
   3   7   4      242.08      211.76     12.59 o 
   5   7   4       48.42       38.19     12.77 o 
   7   7   4      100.99      114.52     14.63 o 
   9   7   4       12.58       -8.74     19.03 o 
  11   7   4       96.89       87.74     16.97 o 
  13   7   4       88.27       80.62     18.32 o 
 -10   8   4      177.17      150.51     12.59 o 
  -8   8   4       26.42       16.10     10.42 o 
  -6   8   4       96.82       93.84     11.23 o 
  -4   8   4       97.53      101.05     11.82 o 
  -2   8   4       32.16       29.54     12.42 o 
   0   8   4        8.78       14.33     13.49 o 
   2   8   4      239.31      223.07     13.36 o 
   4   8   4       46.73       58.12     15.16 o 
   6   8   4      276.66      289.08     15.70 o 
   8   8   4      421.76      473.33     18.77 o 
  -5   9   4       20.62       18.55     25.84 o 
  -3   9   4       32.86       21.38     14.53 o 
  -1   9   4       66.12       59.65     16.86 o 
   1   9   4       15.83       23.34     18.55 o 
   3   9   4       18.09       19.38     17.16 o 
 -22   0   5        0.00       -4.01     18.59 o 
 -20   0   5      127.87      107.14     14.75 o 
 -18   0   5      186.12      180.79     14.52 o 
 -16   0   5      519.65      504.81     20.08 o 
 -14   0   5      222.54      236.87     13.85 o 
 -12   0   5     2196.57     2263.53     58.95 o 
 -10   0   5     6260.14     6584.11     97.58 o 
  -8   0   5      964.04     1009.09     34.18 o 
  -6   0   5     4346.17     4674.73    161.57 o 
  -4   0   5     1920.78     2067.14     24.71 o 
  -2   0   5     2310.84     2317.85    129.76 o 
   0   0   5     6544.56     5703.16     41.42 o 
   2   0   5     4354.68     4144.96     47.77 o 
   4   0   5      142.60      153.66     13.40 o 
   6   0   5     1411.94     1492.01     22.60 o 
   8   0   5      280.67      310.28     13.33 o 
  10   0   5      247.52      258.30     13.23 o 
  12   0   5     1277.62     1378.35     19.36 o 
  14   0   5       27.53       19.14     12.32 o 
  16   0   5      503.24      476.84     16.08 o 
  18   0   5       75.43       64.10     15.81 o 
  20   0   5      108.85      101.51     13.49 o 
 -21   1   5      150.49      141.65     11.03 o 
 -19   1   5       57.80       34.21     11.29 o 
 -17   1   5        2.11       -5.87     10.57 o 
 -15   1   5      293.94      277.20      9.89 o 
 -13   1   5      372.58      351.15      9.20 o 
 -11   1   5      473.45      488.35      8.12 o 
  -9   1   5     4764.55     4831.35     67.47 o 
  -7   1   5      935.45     1006.30     12.44 o 
  -5   1   5      203.66      183.29      9.71 o 
  -3   1   5     6438.90     6631.39    150.54 o 
  -1   1   5    11489.25    11172.97    286.99 o 
   1   1   5     3330.27     2985.45     29.94 o 
   3   1   5     3890.48     3673.90     83.16 o 
   5   1   5     9744.51    10606.44    157.53 o 
   7   1   5      284.74      316.04     10.93 o 
   9   1   5      450.29      457.17     10.79 o 
  11   1   5      205.09      219.16      9.31 o 
  13   1   5      469.44      464.93     10.55 o 
  15   1   5      807.01      835.54     12.03 o 
  17   1   5       30.80       23.66     10.16 o 
  19   1   5       20.46        8.47     10.09 o 
 -20   2   5       31.43       18.92     12.74 o 
 -18   2   5      112.81       96.78     11.56 o 
 -16   2   5      494.79      501.98      9.64 o 
 -14   2   5      528.93      511.68     11.76 o 
 -12   2   5      127.61      130.00      8.89 o 
 -10   2   5     1461.38     1509.55     13.95 o 
  -8   2   5     1343.60     1373.26     12.49 o 
  -6   2   5     1009.63     1042.01     13.38 o 
  -4   2   5      154.50      149.91     11.56 o 
  -2   2   5     6673.35     6495.87    214.34 o 
   0   2   5     3503.55     3321.96     80.29 o 
   2   2   5      345.21      351.00     12.28 o 
   4   2   5     2466.42     2493.18     30.80 o 
   6   2   5      727.84      711.69     13.57 o 
   8   2   5      168.28      201.92      9.00 o 
  10   2   5      489.50      480.13      9.61 o 
  12   2   5      814.56      763.40     11.88 o 
  14   2   5      327.51      330.86     10.01 o 
  16   2   5      232.40      226.03      9.85 o 
  18   2   5       43.35       35.10     12.55 o 
 -19   3   5       23.82       25.09     11.77 o 
 -17   3   5      129.10      118.41      9.46 o 
 -15   3   5       92.22      107.26      9.15 o 
 -13   3   5      518.82      519.72     10.58 o 
 -11   3   5      860.21      901.51     12.15 o 
  -9   3   5      358.39      353.47     10.38 o 
  -7   3   5      449.13      481.68     11.95 o 
  -5   3   5     3053.11     3170.77     49.11 o 
  -3   3   5     1378.08     1327.72     47.52 o 
  -1   3   5     3662.19     3407.70    146.18 o 
   1   3   5     5868.33     5729.02    243.42 o 
   3   3   5     1766.81     1790.32     62.21 o 
   5   3   5      953.05      930.20     15.71 o 
   7   3   5     1584.62     1540.56     14.01 o 
   9   3   5      658.67      637.52     10.30 o 
  11   3   5      482.81      479.02     13.00 o 
  13   3   5      131.91      118.10     10.82 o 
  15   3   5      207.98      207.16     10.63 o 
  17   3   5      379.43      387.05     13.57 o 
  19   3   5      309.66      326.52     14.48 o 
 -18   4   5       73.79       71.94     10.97 o 
 -16   4   5      197.75      218.78     11.33 o 
 -14   4   5      832.13      850.31     13.60 o 
 -12   4   5      325.52      336.17     10.47 o 
 -10   4   5     1322.64     1303.46     13.06 o 
  -8   4   5     1008.77     1017.55     20.44 o 
  -6   4   5      550.30      506.59     14.53 o 
  -4   4   5      309.78      316.28      9.98 o 
  -2   4   5      238.80      260.53     12.85 o 
   0   4   5      477.06      483.99     15.79 o 
   2   4   5      366.39      351.84     14.73 o 
   4   4   5      479.91      504.47     12.47 o 
   6   4   5      262.85      254.50     10.64 o 
   8   4   5      878.91      930.80     13.71 o 
  10   4   5      589.07      572.15     12.41 o 
  12   4   5      618.29      602.74     12.42 o 
  14   4   5       12.21       15.30     10.82 o 
  16   4   5       26.03       26.07     12.31 o 
  18   4   5       89.24       75.92     12.62 o 
 -17   5   5      172.24      161.87     11.23 o 
 -15   5   5      987.15     1021.13     19.81 o 
 -13   5   5        0.05        2.28      9.06 o 
 -11   5   5      266.77      248.75     11.78 o 
  -9   5   5      482.91      496.38     11.30 o 
  -7   5   5      599.57      595.40     16.22 o 
  -5   5   5     1749.11     1749.57     34.62 o 
  -3   5   5     1817.58     1807.59     33.77 o 
  -1   5   5      230.87      235.52     10.39 o 
   1   5   5      713.76      723.02     16.56 o 
   3   5   5      320.58      313.94     13.84 o 
   5   5   5     1923.50     1871.51     33.47 o 
   7   5   5       36.34       41.02     12.60 o 
   9   5   5      379.00      397.47     12.33 o 
  11   5   5      342.89      343.74     12.33 o 
  13   5   5       34.33       42.02     12.87 o 
  15   5   5        7.21        3.48     12.14 o 
 -16   6   5       80.62       65.11     12.12 o 
 -14   6   5      278.09      275.58     13.49 o 
 -12   6   5      288.68      298.46     11.08 o 
 -10   6   5      102.69      104.04      8.72 o 
  -8   6   5      413.55      417.61     10.67 o 
  -6   6   5      551.01      560.45     13.10 o 
  -4   6   5      492.57      479.98     11.75 o 
  -2   6   5      101.84      100.00     10.07 o 
   0   6   5      871.86      828.91     15.85 o 
   2   6   5      128.52      129.09     10.48 o 
   4   6   5      256.51      257.25     13.92 o 
   6   6   5      237.87      246.10     11.52 o 
   8   6   5       94.17       97.82     12.61 o 
  10   6   5       97.06       82.27     19.12 o 
  12   6   5       90.96       74.98     14.34 o 
  14   6   5       47.28       37.18     14.39 o 
 -13   7   5        0.98        2.49     11.42 o 
 -11   7   5       54.29       47.24      9.62 o 
  -9   7   5      529.38      544.16     12.50 o 
  -7   7   5      256.99      273.62     11.14 o 
  -5   7   5      203.16      181.82     11.15 o 
  -3   7   5      123.95      128.53     10.87 o 
  -1   7   5      175.33      165.27     12.35 o 
   1   7   5      129.50      116.03     12.60 o 
   3   7   5      102.42      124.77     11.29 o 
   5   7   5      304.31      301.39     12.48 o 
   7   7   5      209.13      184.35     15.63 o 
   9   7   5       90.92       73.52     16.70 o 
  11   7   5       14.33        6.85     19.64 o 
 -10   8   5      116.94      104.45     13.56 o 
  -8   8   5        3.15        9.11     11.74 o 
  -6   8   5      231.61      231.64     12.66 o 
  -4   8   5       16.24       12.24     11.40 o 
  -2   8   5      369.66      383.44     13.81 o 
   0   8   5       37.96       37.21     15.55 o 
   2   8   5       30.71       21.52     13.13 o 
   4   8   5       14.99       13.95     13.65 o 
   6   8   5      801.10      925.77     38.39 o 
   8   8   5       29.63       33.93     16.20 o 
  -3   9   5       34.13       29.70     26.13 o 
  -1   9   5       52.54       38.22     46.07 o 
   1   9   5       47.96       55.06     32.73 o 
 -20   0   6        5.29       14.09     19.06 o 
 -18   0   6       11.29        6.93     13.08 o 
 -16   0   6        0.04        6.28     15.02 o 
 -14   0   6       63.03       62.23     13.47 o 
 -12   0   6      579.68      590.04     13.80 o 
 -10   0   6      560.91      562.01     18.33 o 
  -8   0   6      170.14      164.56     16.76 o 
  -6   0   6        4.33        8.66     13.56 o 
  -4   0   6     2288.00     2514.11     75.50 o 
  -2   0   6       24.86       27.30     14.55 o 
   0   0   6     1997.13     1979.67     26.05 o 
   2   0   6     1411.57     1389.60     47.82 o 
   4   0   6       12.07       37.41     13.90 o 
   6   0   6      853.29      874.71     18.58 o 
   8   0   6      359.57      369.06     17.43 o 
  10   0   6      313.57      309.58     14.85 o 
  12   0   6        5.57       10.02     13.51 o 
  14   0   6     1733.90     1680.75     20.42 o 
  16   0   6        1.25        8.46     14.11 o 
  18   0   6       17.93       11.22     13.99 o 
 -21   1   6       37.63       31.37     12.07 o 
 -19   1   6      686.64      694.13     13.61 o 
 -17   1   6     1170.87     1184.77     11.98 o 
 -15   1   6      192.16      180.24      9.32 o 
 -13   1   6       20.15       15.06      8.41 o 
 -11   1   6     3608.67     3676.10     48.18 o 
  -9   1   6     2988.22     3071.81     41.22 o 
  -7   1   6      104.84      105.82      9.17 o 
  -5   1   6     1172.63     1280.58     23.78 o 
  -3   1   6     5814.01     5844.29    153.21 o 
  -1   1   6     1167.67     1195.08     20.75 o 
   1   1   6     1799.25     1672.17     18.04 o 
   3   1   6     7828.91     7806.90    109.42 o 
   5   1   6     1325.56     1339.10     28.57 o 
   7   1   6      615.22      614.29     13.36 o 
   9   1   6      849.52      866.76     12.63 o 
  11   1   6      662.84      669.82     11.69 o 
  13   1   6       40.52       49.67     11.42 o 
  15   1   6       55.02       49.08      9.27 o 
  17   1   6      161.81      155.70     11.64 o 
  19   1   6       12.08        8.92     10.24 o 
 -20   2   6       27.59       24.03     10.71 o 
 -18   2   6       47.43       39.72      8.70 o 
 -16   2   6       15.65       18.17      8.90 o 
 -14   2   6       31.76       41.80      9.29 o 
 -12   2   6      195.33      205.97     11.28 o 
 -10   2   6      940.01      852.83     11.31 o 
  -8   2   6      364.92      385.74      8.95 o 
  -6   2   6      552.89      539.47     20.25 o 
  -4   2   6      217.06      233.01     10.50 o 
  -2   2   6      866.64      841.53     27.91 o 
   0   2   6     1858.00     1771.00     42.94 o 
   2   2   6      762.82      778.45     14.71 o 
   4   2   6     2001.70     1917.03     37.56 o 
   6   2   6      874.82      878.51     13.16 o 
   8   2   6      194.14      205.70      9.27 o 
  10   2   6      289.20      285.64     11.29 o 
  12   2   6      375.46      370.91     10.50 o 
  14   2   6      588.56      607.22     12.43 o 
  16   2   6        8.97       -2.13     10.61 o 
  18   2   6       53.25       50.67     10.38 o 
 -19   3   6       49.35       43.24     10.73 o 
 -17   3   6       68.79       62.28      8.54 o 
 -15   3   6       14.05       -5.56      8.57 o 
 -13   3   6       20.64        8.68      9.57 o 
 -11   3   6      113.21      116.21     10.27 o 
  -9   3   6     1710.78     1673.82     27.61 o 
  -7   3   6      308.10      314.86      9.30 o 
  -5   3   6     1748.63     1725.68     56.39 o 
  -3   3   6     1269.43     1233.33     24.82 o 
  -1   3   6     1728.52     1764.24     35.87 o 
   1   3   6      231.34      207.43     11.00 o 
   3   3   6      684.63      669.94     19.70 o 
   5   3   6      828.94      791.66     14.67 o 
   7   3   6      571.72      569.33     11.89 o 
   9   3   6     1379.01     1394.27     14.57 o 
  11   3   6      737.35      743.49     12.36 o 
  13   3   6       48.06       47.64      9.50 o 
  15   3   6      173.76      161.62     11.52 o 
  17   3   6       54.05       50.17     13.75 o 
 -18   4   6      182.46      170.04      9.87 o 
 -16   4   6      779.32      757.17     12.26 o 
 -14   4   6      146.97      131.50     11.41 o 
 -12   4   6      805.06      797.81     12.76 o 
 -10   4   6      475.75      467.85     11.24 o 
  -8   4   6      566.46      621.26     16.40 o 
  -6   4   6       40.57       24.47      8.46 o 
  -4   4   6      115.16       90.98     10.19 o 
  -2   4   6       52.13       50.79     10.33 o 
   0   4   6      519.29      519.02     15.66 o 
   2   4   6      574.42      558.68     15.62 o 
   4   4   6      395.55      358.00     13.22 o 
   6   4   6        9.19       21.70     13.61 o 
   8   4   6      212.49      216.51     12.26 o 
  10   4   6      844.72      850.50     14.24 o 
  12   4   6       16.43       12.41     11.06 o 
  14   4   6       19.27       12.72     13.40 o 
  16   4   6      157.51      172.28     12.67 o 
 -17   5   6      235.37      236.21     11.56 o 
 -15   5   6      897.22      914.24     14.68 o 
 -13   5   6      545.50      554.11     12.88 o 
 -11   5   6       59.27       59.05      9.65 o 
  -9   5   6       23.33       15.63     10.94 o 
  -7   5   6      767.25      794.49     15.68 o 
  -5   5   6     1319.81     1353.31     23.98 o 
  -3   5   6     1504.64     1513.61     29.51 o 
  -1   5   6       87.09       79.18     12.85 o 
   1   5   6      158.79      142.30     11.98 o 
   3   5   6      158.84      160.60     11.21 o 
   5   5   6       57.20       70.57     11.41 o 
   7   5   6      350.34      354.32     13.11 o 
   9   5   6      752.40      778.88     18.17 o 
  11   5   6      524.78      523.17     12.44 o 
  13   5   6      150.52      142.05     14.32 o 
  15   5   6      179.18      185.33     13.29 o 
 -16   6   6      138.94      124.46     11.82 o 
 -14   6   6       29.03       21.34     13.41 o 
 -12   6   6      251.13      265.28     11.38 o 
 -10   6   6      418.32      418.10     10.27 o 
  -8   6   6       33.74       39.28     10.53 o 
  -6   6   6     1629.70     1657.31     23.57 o 
  -4   6   6      608.02      599.72     13.10 o 
  -2   6   6      328.44      331.86     12.72 o 
   0   6   6       86.17       59.49     13.02 o 
   2   6   6      237.48      220.16     13.34 o 
   4   6   6       30.08       36.21     11.79 o 
   6   6   6       45.10       27.12     11.77 o 
   8   6   6      141.99      122.05     13.47 o 
  10   6   6       58.76       33.64     17.29 o 
  12   6   6       33.37        9.58     16.73 o 
  14   6   6       18.44        9.88     16.51 o 
 -13   7   6       52.03       51.12     12.72 o 
 -11   7   6       13.21       13.02     11.98 o 
  -9   7   6      186.15      194.01     13.22 o 
  -7   7   6      138.11      150.94     10.61 o 
  -5   7   6      118.68      103.38     10.78 o 
  -3   7   6      280.44      262.10     11.94 o 
  -1   7   6       40.60       29.99     11.98 o 
   1   7   6      431.37      394.88     18.31 o 
   3   7   6      539.50      558.88     16.50 o 
   5   7   6       25.71        9.32     13.35 o 
   7   7   6       90.15      114.05     15.96 o 
   9   7   6       57.04       46.63     13.90 o 
  11   7   6       16.12       17.72     14.28 o 
  -8   8   6       27.83       25.16     11.99 o 
  -6   8   6       13.81       20.55     14.16 o 
  -4   8   6      249.48      259.50     15.57 o 
  -2   8   6       12.38       -2.11     14.07 o 
   0   8   6        6.95        9.78     13.12 o 
   2   8   6       90.45       73.94     16.02 o 
   4   8   6        5.53       -4.07     13.73 o 
   6   8   6        1.97       10.57     18.28 o 
 -20   0   7       31.74       10.19     19.63 o 
 -18   0   7       11.58      -11.10     15.21 o 
 -16   0   7      416.66      424.17     12.38 o 
 -14   0   7     1598.71     1728.96     26.93 o 
 -12   0   7     7719.37     8272.13     84.84 o 
 -10   0   7      203.78      197.97     13.85 o 
  -8   0   7     3398.57     3777.43    118.37 o 
  -6   0   7        2.04       10.59     12.74 o 
  -4   0   7     4768.80     5197.62    192.22 o 
  -2   0   7     2164.09     2424.77    107.87 o 
   0   0   7     1176.68     1278.02     21.73 o 
   2   0   7       50.01       63.99     13.75 o 
   4   0   7       12.03        7.16     13.05 o 
   6   0   7      961.57      963.71     46.92 o 
   8   0   7       83.30       82.91     15.73 o 
  10   0   7       64.07       85.33     15.52 o 
  12   0   7        3.24        3.85     15.83 o 
  14   0   7       87.80       73.02     13.98 o 
  16   0   7       67.53       75.55     19.08 o 
  18   0   7        0.34        5.36     14.68 o 
 -21   1   7        9.55       10.39     12.58 o 
 -19   1   7       11.83       17.79     11.22 o 
 -17   1   7       68.90       67.97     10.86 o 
 -15   1   7      245.66      226.06     10.04 o 
 -13   1   7     2386.93     2362.38     28.58 o 
 -11   1   7      223.29      233.37      8.24 o 
  -9   1   7       23.68       19.40      7.86 o 
  -7   1   7      827.72      855.88     12.57 o 
  -5   1   7     3164.08     3245.63     80.10 o 
  -3   1   7      168.36      177.05     10.27 o 
  -1   1   7     3275.86     3178.93    101.95 o 
   1   1   7     2183.88     2026.27     20.72 o 
   3   1   7     5245.35     4903.56    123.51 o 
   5   1   7     1563.19     1561.41     23.59 o 
   7   1   7      248.63      245.24      9.51 o 
   9   1   7     2348.22     2403.10     44.04 o 
  11   1   7       80.04       93.02     10.69 o 
  13   1   7      552.45      508.27     11.17 o 
  15   1   7      333.96      315.57     10.96 o 
  17   1   7       68.26       58.80     12.39 o 
 -20   2   7       16.22       20.15     13.34 o 
 -18   2   7       91.54       77.86      9.86 o 
 -16   2   7       54.39       55.16     10.51 o 
 -14   2   7        0.92        2.78      9.90 o 
 -12   2   7      885.59      901.13     18.01 o 
 -10   2   7      178.66      179.09      9.03 o 
  -8   2   7      345.00      349.05      8.77 o 
  -6   2   7       37.56       58.14      7.58 o 
  -4   2   7      749.62      702.85     17.30 o 
  -2   2   7      494.07      427.63     13.04 o 
   0   2   7     1858.43     1831.13     60.48 o 
   2   2   7     4783.63     4509.60    105.60 o 
   4   2   7     2251.45     2294.24     73.64 o 
   6   2   7      627.49      601.81     11.48 o 
   8   2   7      816.91      826.02     18.80 o 
  10   2   7      596.33      612.83     12.59 o 
  12   2   7      154.94      142.55     10.51 o 
  14   2   7      501.37      499.66     10.32 o 
  16   2   7       93.56      100.91     10.24 o 
  18   2   7        2.42        1.52     11.69 o 
 -19   3   7      163.90      161.66     10.71 o 
 -17   3   7      393.51      422.67     12.96 o 
 -15   3   7      118.25      122.88     10.62 o 
 -13   3   7       72.13       71.55      9.51 o 
 -11   3   7      508.70      516.41     13.30 o 
  -9   3   7      188.79      184.12     10.97 o 
  -7   3   7      153.25      135.09      8.92 o 
  -5   3   7     1704.81     1605.54     27.08 o 
  -3   3   7       78.86       80.75     10.23 o 
  -1   3   7       13.41        8.39      9.80 o 
   1   3   7       16.70       18.57      9.28 o 
   3   3   7     3018.14     2943.76    112.48 o 
   5   3   7       66.48       62.25      9.48 o 
   7   3   7      700.18      693.40     16.55 o 
   9   3   7     2106.26     2166.75     22.92 o 
  11   3   7      217.02      208.84     10.07 o 
  13   3   7      143.90      147.48     10.63 o 
  15   3   7       31.83       31.96     11.26 o 
  17   3   7      126.68      129.56     12.53 o 
 -18   4   7       23.41       27.10     11.50 o 
 -16   4   7      532.65      533.61     11.50 o 
 -14   4   7       16.60       17.60      9.72 o 
 -12   4   7        6.01        5.93     10.30 o 
 -10   4   7      155.78      145.23     10.08 o 
  -8   4   7     1339.04     1407.58     40.91 o 
  -6   4   7     1143.75     1161.96     35.31 o 
  -4   4   7      307.08      323.84     11.14 o 
  -2   4   7      420.57      407.33     11.99 o 
   0   4   7     2441.84     2385.97     67.61 o 
   2   4   7      412.28      419.63     15.24 o 
   4   4   7      628.35      629.92     42.00 o 
   6   4   7      178.37      203.41     19.27 o 
   8   4   7      433.54      469.13     13.27 o 
  10   4   7      916.98      935.04     13.46 o 
  12   4   7      140.05      154.94     11.79 o 
  14   4   7      283.59      315.80     12.44 o 
  16   4   7       51.50       35.76     12.69 o 
 -17   5   7      128.13       90.35     11.27 o 
 -15   5   7        0.01        6.99     10.70 o 
 -13   5   7      568.84      580.56     12.34 o 
 -11   5   7       47.23       48.39     10.49 o 
  -9   5   7       57.39       58.14      9.56 o 
  -7   5   7     1149.51     1183.47     24.33 o 
  -5   5   7      935.67      968.55     28.08 o 
  -3   5   7       40.47       26.58     11.74 o 
  -1   5   7      287.00      276.28     15.28 o 
   1   5   7      859.80      851.65     28.15 o 
   3   5   7      611.03      595.03     18.00 o 
   5   5   7      196.96      188.55     11.31 o 
   7   5   7       71.90       59.76     15.00 o 
   9   5   7      634.85      596.07     14.28 o 
  11   5   7      118.27      126.49     13.47 o 
  13   5   7        6.23       21.91     15.75 o 
  15   5   7       67.92       60.51     14.51 o 
 -14   6   7       45.79       33.85     12.81 o 
 -12   6   7      103.20      104.29     13.43 o 
 -10   6   7      599.89      585.98     12.04 o 
  -8   6   7      189.84      183.99     10.96 o 
  -6   6   7      366.01      373.72     12.35 o 
  -4   6   7      328.42      329.08     11.31 o 
  -2   6   7       38.26       36.27     13.63 o 
   0   6   7      643.56      586.99     18.41 o 
   2   6   7      155.85      122.73     12.43 o 
   4   6   7       17.31       12.61     13.05 o 
   6   6   7       25.27       35.80     11.32 o 
   8   6   7       65.06       74.41     13.51 o 
  10   6   7       26.91       24.68     15.14 o 
  12   6   7        7.32      -15.55     15.55 o 
 -13   7   7      108.52       84.09     16.66 o 
 -11   7   7      162.33      146.76     11.57 o 
  -9   7   7      125.27      130.80     12.83 o 
  -7   7   7       85.54       79.12     13.71 o 
  -5   7   7      105.40      104.51     10.88 o 
  -3   7   7       57.76       52.15     12.20 o 
  -1   7   7       77.24      100.80     12.27 o 
   1   7   7       39.84       25.55     12.00 o 
   3   7   7      402.42      397.86     15.80 o 
   5   7   7       47.90       34.55     14.92 o 
   7   7   7       31.36       36.09     15.19 o 
   9   7   7      112.40       97.85     17.18 o 
  -8   8   7      105.52       94.72     12.53 o 
  -6   8   7       38.66       27.98     12.87 o 
  -4   8   7      157.16      151.06     16.03 o 
  -2   8   7       83.30       66.61     16.12 o 
   0   8   7        9.87       10.01     14.19 o 
   2   8   7       31.82       21.68     17.41 o 
   4   8   7       62.86       69.23     13.75 o 
   6   8   7        8.40        7.76     20.59 o 
 -20   0   8        3.51      -18.65     18.65 o 
 -18   0   8      285.96      269.62     16.49 o 
 -16   0   8      102.04       86.21     15.32 o 
 -14   0   8      170.02      197.39     15.90 o 
 -12   0   8       34.23       24.95     11.28 o 
 -10   0   8     1844.87     1923.74     50.44 o 
  -8   0   8     3635.70     3667.20    149.88 o 
  -6   0   8      107.44      124.85     13.51 o 
  -4   0   8     7347.63     7901.74    413.76 o 
  -2   0   8     6058.70     6368.09    383.19 o 
   0   0   8      723.63      761.81     28.32 o 
   2   0   8      288.98      302.12     15.02 o 
   4   0   8      998.35      936.35     21.70 o 
   6   0   8        9.24       19.18     12.53 o 
   8   0   8        0.51        9.90     14.85 o 
  10   0   8        0.01        8.45     18.24 o 
  12   0   8      901.77      882.75     28.38 o 
  14   0   8       11.67       16.10     16.62 o 
  16   0   8      140.41       95.46     19.71 o 
  18   0   8      127.58      111.35     28.03 o 
 -19   1   8        7.45       -3.18     14.06 o 
 -17   1   8      176.75      160.14      9.26 o 
 -15   1   8      147.11      162.20      8.70 o 
 -13   1   8     3517.62     3677.75     69.36 o 
 -11   1   8      585.26      616.21     13.32 o 
  -9   1   8     1386.88     1473.93     32.82 o 
  -7   1   8     3512.37     3740.59     21.29 o 
  -5   1   8       21.58       11.94      9.05 o 
  -3   1   8      320.30      318.12      9.55 o 
  -1   1   8      920.90     1000.27     25.33 o 
   1   1   8       20.74       29.58      8.87 o 
   3   1   8      161.65      168.26      9.84 o 
   5   1   8       69.81       68.35     11.15 o 
   7   1   8       11.99       18.72      8.91 o 
   9   1   8       84.87       79.37     11.93 o 
  11   1   8      614.11      603.11     14.73 o 
  13   1   8       59.73       69.10      9.93 o 
  15   1   8      379.31      403.60     11.94 o 
  17   1   8        4.92        3.17     11.91 o 
 -20   2   8      459.36      433.92     14.30 o 
 -18   2   8      137.84      135.46     11.15 o 
 -16   2   8      129.97      142.84      9.32 o 
 -14   2   8     1121.56     1166.76     13.46 o 
 -12   2   8     1186.20     1213.98     13.31 o 
 -10   2   8      458.46      481.47     11.23 o 
  -8   2   8     1344.80     1356.95     26.19 o 
  -6   2   8      200.30      184.20     10.55 o 
  -4   2   8      189.39      165.76     10.34 o 
  -2   2   8     1136.97     1080.79     30.83 o 
   0   2   8       51.81       41.44      8.96 o 
   2   2   8     1610.58     1538.48     37.97 o 
   4   2   8     2020.02     1985.52     40.82 o 
   6   2   8     1325.50     1324.34     41.63 o 
   8   2   8      305.52      299.15     12.81 o 
  10   2   8       24.91       28.62     10.60 o 
  12   2   8      115.99      112.57     10.54 o 
  14   2   8      108.46       99.39      8.96 o 
  16   2   8       65.60       59.37     11.59 o 
 -19   3   8       43.69       35.16     10.45 o 
 -17   3   8       32.90       24.34     10.03 o 
 -15   3   8       58.37       53.08     10.13 o 
 -13   3   8      425.55      441.69     11.24 o 
 -11   3   8       35.04       26.49     11.87 o 
  -9   3   8      684.34      706.45     14.00 o 
  -7   3   8      258.95      257.14     10.69 o 
  -5   3   8      403.75      411.11     13.63 o 
  -3   3   8     1241.59     1245.09     27.15 o 
  -1   3   8     1711.76     1592.38     23.71 o 
   1   3   8      117.93       99.36     10.84 o 
   3   3   8     1595.60     1625.74     38.57 o 
   5   3   8     1042.02     1072.18     29.64 o 
   7   3   8      146.81      143.95     14.17 o 
   9   3   8      144.45      140.04     10.91 o 
  11   3   8       45.33       47.82      9.12 o 
  13   3   8        4.36        5.48      9.23 o 
  15   3   8       69.11       66.80     11.04 o 
 -18   4   8      116.89      109.64     11.00 o 
 -16   4   8       81.90       81.01     13.35 o 
 -14   4   8      221.50      222.29     10.62 o 
 -12   4   8       71.46       75.40      9.29 o 
 -10   4   8      477.75      488.65     17.09 o 
  -8   4   8     1197.36     1168.47     29.52 o 
  -6   4   8     1838.98     2002.37     47.49 o 
  -4   4   8      193.63      199.62     11.71 o 
  -2   4   8     1961.59     1948.70     43.14 o 
   0   4   8      247.37      256.88     14.51 o 
   2   4   8      686.83      698.60     34.55 o 
   4   4   8      351.89      358.71     14.64 o 
   6   4   8      156.04      160.60     15.94 o 
   8   4   8      205.58      196.54     13.95 o 
  10   4   8      110.36       92.08     11.75 o 
  12   4   8       39.99       44.16     13.26 o 
  14   4   8        0.98        4.23     13.13 o 
 -17   5   8      582.90      568.78     13.64 o 
 -15   5   8      238.80      219.09     13.99 o 
 -13   5   8      494.64      510.34     13.57 o 
 -11   5   8       82.40       77.85      9.94 o 
  -9   5   8       20.56       13.73      9.55 o 
  -7   5   8      733.14      739.73     12.97 o 
  -5   5   8      148.19      152.41     13.66 o 
  -3   5   8      360.52      347.78     12.75 o 
  -1   5   8       32.91       32.77     14.93 o 
   1   5   8      198.57      174.13     19.35 o 
   3   5   8      687.23      643.63     17.96 o 
   5   5   8      993.81     1035.37     19.24 o 
   7   5   8      381.04      336.93     13.08 o 
   9   5   8      251.06      259.00     13.03 o 
  11   5   8       76.76       59.86     14.08 o 
  13   5   8       56.02       63.64     15.36 o 
 -14   6   8       58.57       56.53     12.03 o 
 -12   6   8      150.61      146.73     13.50 o 
 -10   6   8       17.68       13.34     12.22 o 
  -8   6   8      163.38      172.46     10.96 o 
  -6   6   8      162.53      175.39     11.66 o 
  -4   6   8       67.08       74.14      9.90 o 
  -2   6   8       33.75       29.94     16.10 o 
   0   6   8      256.09      251.79     13.77 o 
   2   6   8      142.49      146.02     13.05 o 
   4   6   8       79.95       70.47     13.28 o 
   6   6   8      122.76      104.66     11.74 o 
   8   6   8       20.60        4.13     13.50 o 
  10   6   8      263.40      255.49     15.38 o 
  12   6   8        4.49       10.24     16.09 o 
 -11   7   8      180.24      174.26     15.53 o 
  -9   7   8       85.30       75.88     13.57 o 
  -7   7   8      424.96      454.78     13.87 o 
  -5   7   8      204.40      203.38     12.69 o 
  -3   7   8       71.70       67.33     15.80 o 
  -1   7   8      814.84      837.93     17.88 o 
   1   7   8       13.59       24.71     14.73 o 
   3   7   8       15.65       21.82     15.05 o 
   5   7   8      128.88      115.63     14.46 o 
   7   7   8       55.17       51.85     16.17 o 
   9   7   8       47.82       32.54     14.09 o 
  -6   8   8       27.40       19.16     13.12 o 
  -4   8   8      354.87      359.37     17.24 o 
  -2   8   8       34.38       22.55     13.21 o 
   0   8   8       29.36       20.66     13.95 o 
   2   8   8       26.14       21.27     13.68 o 
   4   8   8      116.75       92.77     17.59 o 
 -20   0   9       17.76        6.47     16.12 o 
 -18   0   9      222.16      220.03     13.58 o 
 -16   0   9       60.63       67.99     10.83 o 
 -14   0   9       10.40        1.35     11.91 o 
 -12   0   9        3.87       -3.20     15.48 o 
 -10   0   9      354.87      366.56     20.01 o 
  -8   0   9     1101.65     1234.35     19.03 o 
  -6   0   9       64.25       79.77     13.15 o 
  -4   0   9      857.03      828.42     29.65 o 
  -2   0   9      588.96      618.01     41.11 o 
   0   0   9       17.58       19.78     12.57 o 
   2   0   9       47.62       46.45     12.71 o 
   4   0   9     1450.75     1428.17     40.90 o 
   6   0   9      633.72      594.93     26.46 o 
   8   0   9      473.27      475.65     15.66 o 
  10   0   9        7.92       12.71     18.44 o 
  12   0   9       76.89       70.56     15.42 o 
  14   0   9        0.29        2.25     16.31 o 
  16   0   9      180.81      205.28     17.30 o 
 -19   1   9      159.57      163.97     11.74 o 
 -17   1   9      192.08      176.46     10.81 o 
 -15   1   9      847.13      867.31     13.58 o 
 -13   1   9      999.97     1025.85     16.88 o 
 -11   1   9     1978.02     2037.75     24.38 o 
  -9   1   9      666.59      680.81     14.00 o 
  -7   1   9      136.24      149.04      8.42 o 
  -5   1   9     1409.81     1445.91     39.48 o 
  -3   1   9      655.87      576.96     25.16 o 
  -1   1   9       70.97       64.59     10.01 o 
   1   1   9      262.60      259.61     10.12 o 
   3   1   9     1099.55     1046.64     13.52 o 
   5   1   9      443.63      410.82     10.94 o 
   7   1   9      225.81      224.74     10.87 o 
   9   1   9      783.59      807.97     15.06 o 
  11   1   9      392.15      355.78     12.91 o 
  13   1   9      344.67      359.33     10.30 o 
  15   1   9      178.22      141.73     12.31 o 
  17   1   9       19.72       18.28     20.48 o 
 -18   2   9      299.35      302.08     11.90 o 
 -16   2   9       27.10       18.98      8.93 o 
 -14   2   9      811.66      809.92     11.23 o 
 -12   2   9      308.98      307.68     10.97 o 
 -10   2   9     1069.82     1091.00     21.50 o 
  -8   2   9       22.37       30.19      8.79 o 
  -6   2   9      498.78      527.39     20.37 o 
  -4   2   9      293.91      287.40     10.29 o 
  -2   2   9      104.70       90.38     10.19 o 
   0   2   9      185.52      171.88     10.62 o 
   2   2   9     1679.92     1585.09     32.97 o 
   4   2   9     1686.37     1660.75     39.48 o 
   6   2   9     2342.76     2278.95     59.16 o 
   8   2   9     1707.29     1747.95     26.67 o 
  10   2   9      195.94      186.65     12.31 o 
  12   2   9       24.99       33.85     10.75 o 
  14   2   9       18.27       14.12     10.55 o 
  16   2   9      146.59      162.38     11.83 o 
 -19   3   9       58.99       40.48     16.72 o 
 -17   3   9       87.34       87.45     10.90 o 
 -15   3   9      133.56      127.44     10.33 o 
 -13   3   9      708.77      713.85     13.14 o 
 -11   3   9      567.38      587.80     12.70 o 
  -9   3   9      112.42      115.08     11.16 o 
  -7   3   9       46.71       48.90      9.28 o 
  -5   3   9      764.44      778.56     17.69 o 
  -3   3   9     1411.33     1379.51     33.74 o 
  -1   3   9      529.50      513.99     11.39 o 
   1   3   9      867.57      886.06     17.10 o 
   3   3   9      489.36      504.36     14.12 o 
   5   3   9      149.43      139.22     12.29 o 
   7   3   9     1212.90     1262.52     33.77 o 
   9   3   9      143.28      132.10     12.35 o 
  11   3   9      254.58      246.59     10.47 o 
  13   3   9      426.27      438.21     13.28 o 
  15   3   9       63.33       51.60     11.12 o 
 -16   4   9       36.37       25.27     11.12 o 
 -14   4   9        5.52       -4.10     13.09 o 
 -12   4   9      151.54      171.44     10.42 o 
 -10   4   9       71.20       69.44     10.91 o 
  -8   4   9      690.53      688.28     13.40 o 
  -6   4   9     2045.98     2063.59     63.58 o 
  -4   4   9      215.03      220.63     12.87 o 
  -2   4   9     1313.17     1337.53     16.33 o 
   0   4   9     2913.80     2917.04     37.53 o 
   2   4   9      660.61      702.36     24.21 o 
   4   4   9      198.83      205.46     17.37 o 
   6   4   9       62.50       70.31     13.74 o 
   8   4   9      130.48      122.08     11.60 o 
  10   4   9      112.68      106.04     11.46 o 
  12   4   9       83.17       75.67     12.11 o 
  14   4   9       25.76       17.03     15.15 o 
 -15   5   9       24.41       40.38     13.77 o 
 -13   5   9       84.83       82.30     13.69 o 
 -11   5   9       30.52       31.50      9.64 o 
  -9   5   9       18.94        8.25      9.64 o 
  -7   5   9      414.86      404.77     14.53 o 
  -5   5   9        4.16        2.77     11.63 o 
  -3   5   9       33.23       33.57     13.77 o 
  -1   5   9        9.25       16.57     13.00 o 
   1   5   9      364.03      339.07     16.84 o 
   3   5   9      634.69      653.82     28.40 o 
   5   5   9      582.68      556.26     19.00 o 
   7   5   9      481.59      459.42     15.88 o 
   9   5   9       57.41       46.43     15.42 o 
  11   5   9       85.76       77.39     14.47 o 
  13   5   9        4.55        6.33     32.00 o 
 -14   6   9       84.23       85.41     23.40 o 
 -12   6   9      364.04      352.46     12.17 o 
 -10   6   9      185.75      201.00     15.07 o 
  -8   6   9      396.30      375.59     15.55 o 
  -6   6   9      232.93      256.81     11.43 o 
  -4   6   9       61.25       52.46     12.02 o 
  -2   6   9      169.31      169.34     13.35 o 
   0   6   9      254.11      218.03     13.45 o 
   2   6   9      508.59      491.15     21.87 o 
   4   6   9      179.34      149.93     18.03 o 
   6   6   9       17.50       21.41     17.01 o 
   8   6   9       15.64       19.03     14.10 o 
  10   6   9       64.09       54.03     14.85 o 
  -9   7   9      216.41      227.08     13.49 o 
  -7   7   9      578.20      623.86     14.67 o 
  -5   7   9       19.30       22.48     12.90 o 
  -3   7   9      259.90      245.49     15.95 o 
  -1   7   9        0.84        7.52     13.15 o 
   1   7   9       47.70       32.46     12.95 o 
   3   7   9       30.62       23.44     14.24 o 
   5   7   9        6.51       15.76     15.82 o 
   7   7   9       72.15       69.63     13.88 o 
  -2   8   9       84.79       95.35     46.40 o 
 -18   0  10        3.83        4.93     14.15 o 
 -16   0  10        1.53       -1.52     16.99 o 
 -14   0  10      239.14      249.91     12.43 o 
 -12   0  10       77.82       94.26     18.66 o 
 -10   0  10        0.22        3.64     14.83 o 
  -8   0  10      145.24      148.76     15.69 o 
  -6   0  10       49.71       62.08     12.76 o 
  -4   0  10      438.87      389.60     25.31 o 
  -2   0  10      126.64      112.55     11.46 o 
   0   0  10        0.09        1.23     10.66 o 
   2   0  10        1.67        9.82     10.77 o 
   4   0  10        0.39       -2.25     18.28 o 
   6   0  10      125.75      108.15     15.46 o 
   8   0  10      552.06      548.10     16.07 o 
  10   0  10        3.31        1.80     15.03 o 
  12   0  10       24.95       35.52     15.32 o 
  14   0  10       34.63       31.40     16.61 o 
  16   0  10       47.54       51.24     20.55 o 
 -19   1  10      178.17      164.18     11.15 o 
 -17   1  10      167.94      187.36     11.39 o 
 -15   1  10      548.50      556.23     16.28 o 
 -13   1  10      591.10      578.00     10.45 o 
 -11   1  10     1223.92     1241.04     17.90 o 
  -9   1  10      215.08      216.20     11.33 o 
  -7   1  10     1199.02     1177.42     16.44 o 
  -5   1  10      473.03      430.86     15.10 o 
  -3   1  10      929.99      934.15     34.57 o 
  -1   1  10     1234.55     1177.58     21.15 o 
   1   1  10       71.42       65.16      9.93 o 
   3   1  10      133.07      134.28     12.22 o 
   5   1  10     2503.52     2438.24     76.07 o 
   7   1  10      358.34      356.69     11.44 o 
   9   1  10      137.30      108.34     10.30 o 
  11   1  10      506.40      544.23     14.76 o 
  13   1  10      477.60      499.90     13.63 o 
  15   1  10       41.01       32.65     11.87 o 
 -18   2  10        2.97        4.29     10.54 o 
 -16   2  10      152.57      138.09     13.24 o 
 -14   2  10      124.79      113.35     10.35 o 
 -12   2  10      318.97      331.63     11.66 o 
 -10   2  10      516.81      546.30     11.59 o 
  -8   2  10       73.29       71.20     13.29 o 
  -6   2  10      342.93      349.70     14.18 o 
  -4   2  10      331.27      364.22     14.57 o 
  -2   2  10      972.31      949.37     21.68 o 
   0   2  10     1309.74     1309.72     27.10 o 
   2   2  10     2040.69     2072.18     32.67 o 
   4   2  10      839.66      844.04     14.69 o 
   6   2  10     1046.40     1059.93     31.14 o 
   8   2  10       25.76       25.42     13.15 o 
  10   2  10       34.60       28.03     10.63 o 
  12   2  10      357.36      361.39     12.67 o 
  14   2  10       99.94       82.50     12.93 o 
 -17   3  10      167.78      155.51     11.60 o 
 -15   3  10      330.54      354.16     11.90 o 
 -13   3  10      188.40      179.90      9.95 o 
 -11   3  10      590.25      598.82     14.02 o 
  -9   3  10     1082.88     1091.18     26.94 o 
  -7   3  10      779.74      748.36     14.17 o 
  -5   3  10      581.98      563.06     16.62 o 
  -3   3  10      884.25      929.82     15.06 o 
  -1   3  10       50.19       53.46     11.99 o 
   1   3  10     3442.93     3432.56     93.14 o 
   3   3  10       71.32       76.84     10.97 o 
   5   3  10       29.20       34.87     11.80 o 
   7   3  10      121.41      103.49     13.62 o 
   9   3  10       89.68      103.03     12.13 o 
  11   3  10       77.29       93.08     14.64 o 
  13   3  10       72.39       59.61     12.38 o 
 -16   4  10       95.13       97.04     12.72 o 
 -14   4  10       30.01       17.07     12.93 o 
 -12   4  10        9.88       17.34     11.75 o 
 -10   4  10       19.44       10.65      9.93 o 
  -8   4  10      926.15     1016.58     27.10 o 
  -6   4  10      678.12      714.71     18.33 o 
  -4   4  10     1073.45     1086.54     17.45 o 
  -2   4  10      860.29      843.79     14.10 o 
   0   4  10     1000.97     1012.96     15.38 o 
   2   4  10      606.20      585.35     15.25 o 
   4   4  10      103.84      100.73     13.68 o 
   6   4  10      341.29      337.67     13.64 o 
   8   4  10       78.94       57.95     11.10 o 
  10   4  10      276.11      290.32     14.25 o 
  12   4  10       12.26       24.15     12.26 o 
 -15   5  10       39.57       39.53     11.14 o 
 -13   5  10       92.15       87.74     12.50 o 
 -11   5  10       10.25       -1.42     12.35 o 
  -9   5  10       50.72       47.88     10.20 o 
  -7   5  10       56.45       54.83     13.33 o 
  -5   5  10      124.95      108.40     11.21 o 
  -3   5  10      143.05      128.01     12.37 o 
  -1   5  10     1878.84     1837.67     26.17 o 
   1   5  10       41.40       61.71     15.09 o 
   3   5  10      138.36      110.24     18.86 o 
   5   5  10      144.79      146.93     13.85 o 
   7   5  10      140.11      121.43     17.59 o 
   9   5  10       27.64       23.44     13.77 o 
  11   5  10       18.08        0.31     16.51 o 
 -12   6  10       68.09       61.62     12.71 o 
 -10   6  10       35.26       25.90     11.43 o 
  -8   6  10       37.95       44.58     14.72 o 
  -6   6  10      155.79      159.90     13.59 o 
  -4   6  10      305.90      302.22     13.83 o 
  -2   6  10      626.16      649.54     25.99 o 
   0   6  10      138.70      133.10     16.30 o 
   2   6  10       40.82       44.50     16.04 o 
   4   6  10       56.41       39.76     14.09 o 
   6   6  10       25.06        8.13     13.68 o 
   8   6  10       85.06       91.11     15.62 o 
  -9   7  10       62.61        8.98     19.47 o 
  -7   7  10      611.84      611.33     15.27 o 
  -5   7  10        8.48       13.55     15.94 o 
  -3   7  10      316.67      339.67     17.80 o 
  -1   7  10      277.88      293.56     17.57 o 
   1   7  10      147.45      127.43     14.19 o 
   3   7  10       43.92       36.84     14.97 o 
   5   7  10        0.03       -4.17     13.82 o 
 -18   0  11        7.05        9.22     12.97 o 
 -16   0  11       61.39       75.00     15.68 o 
 -14   0  11       21.50       21.21     10.78 o 
 -12   0  11        7.44       21.56     14.68 o 
 -10   0  11       37.74       37.36     17.93 o 
  -8   0  11       12.45        6.67     15.03 o 
  -6   0  11       51.42       23.03     18.60 o 
  -4   0  11      833.20      781.13     30.32 o 
  -2   0  11      670.38      684.86     20.63 o 
   0   0  11       99.11       96.73     15.46 o 
   2   0  11     1153.06     1148.59     19.24 o 
   4   0  11      500.84      492.48     26.49 o 
   6   0  11      100.43      100.33     18.82 o 
   8   0  11      266.56      263.66     23.25 o 
  10   0  11       89.40       95.33     15.53 o 
  12   0  11        2.33       -0.25     22.14 o 
  14   0  11        2.23        9.15     14.89 o 
 -17   1  11      151.62      141.33     10.97 o 
 -15   1  11       24.32       14.25      9.87 o 
 -13   1  11      210.94      212.15     10.21 o 
 -11   1  11      142.36      138.88     10.99 o 
  -9   1  11      196.57      196.04     10.42 o 
  -7   1  11      363.18      340.81     11.03 o 
  -5   1  11      730.08      727.11     33.86 o 
  -3   1  11      525.66      532.50     23.22 o 
  -1   1  11      449.37      416.00     17.47 o 
   1   1  11      242.89      236.11     11.68 o 
   3   1  11      174.40      177.66     11.40 o 
   5   1  11     1004.14     1022.79     34.56 o 
   7   1  11      871.39      891.26     26.41 o 
   9   1  11      201.05      202.86     11.64 o 
  11   1  11       25.36       23.91     12.69 o 
  13   1  11       14.93        9.85     12.64 o 
 -18   2  11       19.80       10.20     11.38 o 
 -16   2  11      330.13      315.44     18.03 o 
 -14   2  11      412.60      419.57     12.63 o 
 -12   2  11      422.01      423.41     10.58 o 
 -10   2  11      296.95      292.44     10.35 o 
  -8   2  11      200.68      221.70     11.33 o 
  -6   2  11      257.56      233.93     12.63 o 
  -4   2  11      377.14      364.67     15.01 o 
  -2   2  11      131.29      120.19     11.12 o 
   0   2  11      847.95      863.58     23.26 o 
   2   2  11     1615.42     1661.70     37.02 o 
   4   2  11      902.51      909.48     14.41 o 
   6   2  11      247.74      248.53     11.12 o 
   8   2  11       95.86       93.02     10.96 o 
  10   2  11      308.57      365.19     14.46 o 
  12   2  11      211.62      204.41     13.05 o 
  14   2  11      122.19      135.31     13.13 o 
 -17   3  11       98.03       93.94     13.34 o 
 -15   3  11      262.80      293.76     13.82 o 
 -13   3  11       87.04       68.66     12.90 o 
 -11   3  11      324.55      328.51      9.86 o 
  -9   3  11     1025.63     1039.94     23.24 o 
  -7   3  11      588.08      546.66     10.82 o 
  -5   3  11      484.20      523.70     14.71 o 
  -3   3  11      196.94      196.12     12.36 o 
  -1   3  11      327.83      334.97     13.03 o 
   1   3  11      217.52      209.81     11.62 o 
   3   3  11      104.87      110.41     11.07 o 
   5   3  11      293.01      290.00     12.84 o 
   7   3  11       14.31       12.36     13.09 o 
   9   3  11       60.83       46.46     12.80 o 
  11   3  11      515.21      538.02     14.85 o 
  13   3  11      249.50      229.45     12.59 o 
 -16   4  11       44.53       32.59     12.28 o 
 -14   4  11       29.39       15.38     12.10 o 
 -12   4  11       40.11       38.30     11.07 o 
 -10   4  11      402.77      400.86     13.25 o 
  -8   4  11      203.35      195.53     10.74 o 
  -6   4  11      582.67      575.82     16.87 o 
  -4   4  11       13.44       14.73     10.72 o 
  -2   4  11     1267.18     1286.11     14.77 o 
   0   4  11      461.55      469.93     13.59 o 
   2   4  11      345.63      346.40     12.87 o 
   4   4  11       50.46       63.93     15.27 o 
   6   4  11      108.55      108.38     13.80 o 
   8   4  11       54.86       62.08     12.62 o 
  10   4  11      142.01      146.25     12.15 o 
  12   4  11       95.96       97.45     14.55 o 
 -13   5  11       40.82       39.95     13.56 o 
 -11   5  11       15.62        9.70     14.09 o 
  -9   5  11      571.37      599.90     14.77 o 
  -7   5  11       35.55       35.37     12.36 o 
  -5   5  11        9.07        3.90     10.75 o 
  -3   5  11      271.71      267.41     13.06 o 
  -1   5  11       15.75       10.99     13.17 o 
   1   5  11      227.54      208.96     18.10 o 
   3   5  11      248.17      236.61     36.31 o 
   5   5  11       85.71       78.53     16.89 o 
   7   5  11       10.80       11.13     18.12 o 
   9   5  11       63.69       57.96     17.16 o 
 -10   6  11       13.90       22.86     14.30 o 
  -8   6  11       99.68       97.51     12.97 o 
  -6   6  11       53.05       43.68     13.07 o 
  -4   6  11      114.74      137.84     17.57 o 
  -2   6  11        5.93        8.71     17.87 o 
   0   6  11       60.56       47.55     15.76 o 
   2   6  11       54.24       39.22     22.20 o 
   4   6  11       18.27        6.83     19.45 o 
   6   6  11       54.98       63.67     15.95 o 
  -5   7  11       32.86       21.66     14.07 o 
  -3   7  11      146.40      132.45     14.95 o 
  -1   7  11       87.00       94.17     20.54 o 
   1   7  11        4.13        3.27     14.27 o 
 -16   0  12      165.91      156.79     13.51 o 
 -14   0  12      514.36      548.50     23.77 o 
 -12   0  12      101.58       92.02     13.65 o 
 -10   0  12       62.03       46.40     22.93 o 
  -8   0  12       59.42       75.81     13.48 o 
  -6   0  12      113.42      112.07     15.60 o 
  -4   0  12      284.15      280.46     16.67 o 
  -2   0  12        0.01       -1.28     18.34 o 
   0   0  12     1074.90     1088.26     54.53 o 
   2   0  12      179.94      178.73     15.97 o 
   4   0  12      346.93      344.50     16.78 o 
   6   0  12       57.10       50.78     15.33 o 
   8   0  12      189.29      188.42     19.29 o 
  10   0  12      110.40      111.70     18.25 o 
  12   0  12       65.34       65.63     18.24 o 
 -17   1  12       95.43       77.34     10.93 o 
 -15   1  12       28.06       22.66     11.84 o 
 -13   1  12      209.20      199.07      9.57 o 
 -11   1  12       99.19      103.85     10.90 o 
  -9   1  12       45.23       46.01      9.97 o 
  -7   1  12      294.95      279.56     11.48 o 
  -5   1  12      453.21      420.81     13.54 o 
  -3   1  12      160.87      186.54     11.29 o 
  -1   1  12       33.43       31.30     10.83 o 
   1   1  12     1342.38     1279.52     14.49 o 
   3   1  12     1638.45     1658.50     16.51 o 
   5   1  12       57.27       60.35     10.83 o 
   7   1  12       56.13       57.19     10.12 o 
   9   1  12      264.18      258.06     13.62 o 
  11   1  12        4.31       10.44     12.72 o 
  13   1  12       99.47      105.37     12.64 o 
 -16   2  12       63.20       61.88     12.19 o 
 -14   2  12       38.56       37.21     12.94 o 
 -12   2  12      182.40      180.03     10.58 o 
 -10   2  12      414.71      408.40     11.90 o 
  -8   2  12      110.49      109.61     10.97 o 
  -6   2  12       22.91       31.21      9.92 o 
  -4   2  12      200.59      197.12     12.52 o 
  -2   2  12      356.50      334.95     12.04 o 
   0   2  12      576.41      620.94     18.27 o 
   2   2  12      767.57      780.06     19.71 o 
   4   2  12      202.91      201.73     12.57 o 
   6   2  12      665.92      646.43     20.67 o 
   8   2  12        2.65       -0.89     10.44 o 
  10   2  12      143.99      155.06     14.41 o 
  12   2  12      266.38      267.73     15.15 o 
 -15   3  12      268.10      271.00     14.96 o 
 -13   3  12       56.50       36.89     12.86 o 
 -11   3  12       49.84       35.12      9.94 o 
  -9   3  12       29.92       32.78     10.03 o 
  -7   3  12      541.89      547.80     13.93 o 
  -5   3  12      165.84      160.94     11.29 o 
  -3   3  12     1076.03     1060.34     37.33 o 
  -1   3  12     1022.58     1053.64     14.84 o 
   1   3  12        2.98        1.69     11.58 o 
   3   3  12      137.60      125.34     12.15 o 
   5   3  12       40.22       45.24     11.94 o 
   7   3  12      612.93      677.49     22.13 o 
   9   3  12      271.49      278.95     13.93 o 
  11   3  12      169.36      154.72     13.81 o 
 -14   4  12        5.83       -3.36     16.03 o 
 -12   4  12      135.41      142.65     16.80 o 
 -10   4  12      143.62      147.70     14.25 o 
  -8   4  12       35.36       26.16     10.91 o 
  -6   4  12       58.23       52.95     10.14 o 
  -4   4  12       58.72       40.06     10.21 o 
  -2   4  12       64.22       60.07     10.58 o 
   0   4  12      975.38      970.05     14.99 o 
   2   4  12      137.13      144.71     14.93 o 
   4   4  12      239.45      235.44     13.86 o 
   6   4  12       27.40       10.26     15.04 o 
   8   4  12      365.96      419.13     14.51 o 
  10   4  12      156.36      190.02     12.81 o 
 -11   5  12      195.94      194.92     13.54 o 
  -9   5  12       97.63       86.14     13.28 o 
  -7   5  12       59.27       54.90     14.18 o 
  -5   5  12       62.35       65.95     12.97 o 
  -3   5  12      159.06      164.94     14.94 o 
  -1   5  12      237.42      243.98     14.39 o 
   1   5  12        2.93       13.89     17.75 o 
   3   5  12       54.52       40.87     18.32 o 
   5   5  12       29.19       45.18     18.23 o 
   7   5  12       64.16       68.94     18.62 o 
  -8   6  12        4.56        9.40     12.17 o 
  -6   6  12      127.27      128.22     13.94 o 
  -4   6  12      256.83      271.23     15.32 o 
  -2   6  12       45.57       56.79     22.30 o 
   0   6  12       23.15        7.43     15.99 o 
   2   6  12        7.19       10.94     18.12 o 
   4   6  12       16.80        7.16     18.55 o 
 -16   0  13        5.68       19.47     14.47 o 
 -14   0  13       14.00       20.65     15.67 o 
 -12   0  13       58.22       60.55     18.34 o 
 -10   0  13      263.89      269.75     16.47 o 
  -8   0  13      152.98      122.58     15.67 o 
  -6   0  13       61.88       63.12     15.23 o 
  -4   0  13      168.85      137.02     13.71 o 
  -2   0  13        0.27        1.57     14.91 o 
   0   0  13      240.41      245.09     16.55 o 
   2   0  13      941.04      981.58     22.66 o 
   4   0  13      423.86      426.72     17.72 o 
   6   0  13       52.23       54.63     15.59 o 
   8   0  13        1.20       10.39     17.89 o 
  10   0  13        6.81       -6.45     18.30 o 
 -15   1  13       51.32       38.72     13.07 o 
 -13   1  13      444.30      472.93     13.11 o 
 -11   1  13      116.26      112.84     12.62 o 
  -9   1  13       17.94       26.87     11.60 o 
  -7   1  13      359.00      345.66     12.81 o 
  -5   1  13        7.76        5.14      9.86 o 
  -3   1  13       66.78       69.45     11.95 o 
  -1   1  13      174.89      177.78     12.39 o 
   1   1  13        6.72       13.73     10.66 o 
   3   1  13       20.87       18.02     11.86 o 
   5   1  13      638.08      625.54     13.12 o 
   7   1  13        7.51        6.73     12.55 o 
   9   1  13       58.62       70.39     12.02 o 
  11   1  13       92.08       89.82     14.65 o 
 -14   2  13      427.10      451.02     12.37 o 
 -12   2  13       13.93       17.17     10.38 o 
 -10   2  13       47.19       51.07     13.81 o 
  -8   2  13      435.80      419.66     19.06 o 
  -6   2  13      635.34      592.71     17.25 o 
  -4   2  13      113.68      117.13     11.01 o 
  -2   2  13      570.21      566.03     17.77 o 
   0   2  13      264.94      267.92     11.76 o 
   2   2  13      259.52      257.33     11.01 o 
   4   2  13      130.16      132.19     13.56 o 
   6   2  13      149.44      149.43     14.29 o 
   8   2  13      401.08      462.27     18.38 o 
  10   2  13      185.90      151.84     13.81 o 
 -13   3  13       72.38       64.04     11.42 o 
 -11   3  13       72.50       56.36     11.36 o 
  -9   3  13      538.35      544.17     14.05 o 
  -7   3  13       42.43       40.92     11.91 o 
  -5   3  13        5.00        1.64     10.06 o 
  -3   3  13      565.35      590.63     13.21 o 
  -1   3  13       11.98       11.27     10.66 o 
   1   3  13      102.12      103.36     12.07 o 
   3   3  13      273.82      284.68     12.92 o 
   5   3  13       35.85       52.15     14.13 o 
   7   3  13      169.91      168.98     16.25 o 
   9   3  13      250.16      242.48     15.19 o 
 -12   4  13        1.79        3.68     12.09 o 
 -10   4  13       48.23       45.78     12.93 o 
  -8   4  13      259.23      237.16     13.59 o 
  -6   4  13       47.11       59.26     13.90 o 
  -4   4  13       98.93       87.30     11.97 o 
  -2   4  13      369.89      358.74     13.07 o 
   0   4  13      147.41      137.87     15.24 o 
   2   4  13      104.42      108.54     13.72 o 
   4   4  13       85.56       68.69     13.50 o 
   6   4  13      190.62      202.26     14.58 o 
   8   4  13       24.15       32.84     13.60 o 
  -9   5  13       28.91       24.93     11.40 o 
  -7   5  13       64.80       57.30     13.25 o 
  -5   5  13      194.66      212.42     14.66 o 
  -3   5  13       21.35        8.71     15.16 o 
  -1   5  13      104.15       88.78     15.54 o 
   1   5  13       10.55       40.59     38.46 o 
   3   5  13       41.54       39.79     16.00 o 
   5   5  13        6.94        0.24     16.13 o 
  -4   6  13       41.75       27.70     15.72 o 
  -2   6  13       66.08       42.82     21.29 o 
   0   6  13        3.83        9.64     22.56 o 
 -14   0  14        6.76        9.56     22.44 o 
 -12   0  14      112.66      140.96     18.44 o 
 -10   0  14       13.60       24.60     28.72 o 
  -8   0  14      130.66       99.27     19.01 o 
  -6   0  14      133.58      172.21     19.23 o 
  -4   0  14        0.24        3.78     14.99 o 
  -2   0  14       48.07       50.80     18.80 o 
   0   0  14       22.74       10.60     13.23 o 
   2   0  14       73.28       61.61     15.88 o 
   4   0  14       81.54       71.14     18.13 o 
   6   0  14        1.67       17.94     15.41 o 
   8   0  14       49.63       55.82     18.58 o 
  10   0  14       28.59       28.74     22.88 o 
 -15   1  14       73.41       73.91     26.17 o 
 -13   1  14       77.05       65.31     11.58 o 
 -11   1  14       96.85       92.51     13.06 o 
  -9   1  14       11.49        4.16     12.68 o 
  -7   1  14       11.53       10.48     10.01 o 
  -5   1  14      363.17      393.58     12.04 o 
  -3   1  14      175.01      153.54     12.37 o 
  -1   1  14      366.90      355.10     12.05 o 
   1   1  14      338.58      359.61     13.12 o 
   3   1  14       68.07       65.53     12.45 o 
   5   1  14      137.63      145.30     15.99 o 
   7   1  14       47.69       35.55     13.00 o 
   9   1  14      104.92      105.52     13.58 o 
 -14   2  14       20.74        5.00     14.65 o 
 -12   2  14       44.16       33.05     11.31 o 
 -10   2  14      233.75      237.61     13.54 o 
  -8   2  14      238.16      237.01     12.57 o 
  -6   2  14       75.77       77.92     13.40 o 
  -4   2  14       86.71       92.56     13.45 o 
  -2   2  14      202.12      198.19     12.54 o 
   0   2  14       52.88       54.18     10.17 o 
   2   2  14      189.22      204.11     16.06 o 
   4   2  14      174.72      172.54     11.65 o 
   6   2  14      124.58      122.71     14.45 o 
   8   2  14       19.21       11.96     13.13 o 
 -13   3  14      120.65       76.63     24.17 o 
 -11   3  14       27.30       20.32     11.35 o 
  -9   3  14      161.97      157.60     11.57 o 
  -7   3  14       23.88       19.87     11.89 o 
  -5   3  14      153.24      134.71     14.41 o 
  -3   3  14      753.43      780.20     16.21 o 
  -1   3  14       42.94       37.36     11.87 o 
   1   3  14      151.18      155.30     14.48 o 
   3   3  14       63.97       48.96     14.11 o 
   5   3  14        5.56       10.54     14.08 o 
   7   3  14       37.70       29.25     14.53 o 
 -10   4  14      218.77      180.72     12.00 o 
  -8   4  14       58.81       60.94     10.86 o 
  -6   4  14      167.45      173.06     12.53 o 
  -4   4  14      135.43      127.89     12.46 o 
  -2   4  14      237.62      238.36     12.72 o 
   0   4  14       97.09       92.64     16.01 o 
   2   4  14       11.10        8.64     16.49 o 
   4   4  14       28.47       31.68     16.73 o 
  -5   5  14       69.23       61.87     13.37 o 
  -3   5  14      101.78       95.11     15.75 o 
  -1   5  14       32.53       28.99     15.53 o 
   1   5  14       35.23       17.98     16.34 o 
 -12   0  15      345.75      383.45     17.89 o 
 -10   0  15        6.15      -11.35     22.45 o 
  -8   0  15        1.23       -7.79     18.43 o 
  -6   0  15        3.26       18.32     17.87 o 
  -4   0  15      124.74       97.61     22.38 o 
  -2   0  15       16.95        1.71     22.06 o 
   0   0  15        0.94       -6.63     17.91 o 
   2   0  15      140.95      152.11     18.71 o 
   4   0  15       64.37       56.70     22.51 o 
   6   0  15        0.01        1.71     18.22 o 
 -11   1  15       83.57       85.22     14.40 o 
  -9   1  15       50.90       72.72     11.94 o 
  -7   1  15       95.53       98.07     12.99 o 
  -5   1  15       90.64       85.08     13.03 o 
  -3   1  15        4.30       -2.09     13.97 o 
  -1   1  15       20.00       17.32     11.04 o 
   1   1  15       70.25       55.37     13.07 o 
   3   1  15      123.90      117.06     14.48 o 
   5   1  15       25.53       33.03     13.01 o 
   7   1  15       21.87       14.00     13.18 o 
 -12   2  15       16.74       12.34     11.79 o 
 -10   2  15      198.78      190.91     12.70 o 
  -8   2  15      151.15      167.81     13.30 o 
  -6   2  15      153.34      156.66     13.38 o 
  -4   2  15      514.69      493.95     23.45 o 
  -2   2  15       26.47       30.16     11.88 o 
   0   2  15      170.94      186.45     12.67 o 
   2   2  15        1.06       -0.11     12.82 o 
   4   2  15       11.37        5.10     13.09 o 
   6   2  15       63.82       64.07     12.27 o 
  -9   3  15      150.77      134.59     13.60 o 
  -7   3  15       51.68       49.59     15.89 o 
  -5   3  15      111.47      117.77     12.37 o 
  -3   3  15      116.99      100.56     14.78 o 
  -1   3  15      227.41      242.47     13.71 o 
   1   3  15      201.26      230.56     12.85 o 
   3   3  15       23.83       22.38     13.06 o 
   5   3  15       14.29       17.60     16.25 o 
  -6   4  15       43.95       53.65     10.80 o 
  -4   4  15       81.18       79.82     14.68 o 
  -2   4  15      173.57      179.04     12.16 o 
   0   4  15       34.38       35.13     14.94 o 
 -10   0  16        6.85       -1.84     22.81 o 
  -8   0  16      702.33      720.54     19.27 o 
  -6   0  16      123.15      180.33     23.02 o 
  -4   0  16      339.86      389.45     20.25 o 
  -2   0  16      259.01      288.64     19.73 o 
   0   0  16       23.89        6.26     18.62 o 
   2   0  16       59.48       70.49     22.74 o 
   4   0  16        1.51        1.14     18.44 o 
  -9   1  16       18.80        6.59     14.61 o 
  -7   1  16      174.58      158.86     13.56 o 
  -5   1  16      204.01      175.71     13.68 o 
  -3   1  16       40.53       37.21     14.23 o 
  -1   1  16       94.61      104.32     13.41 o 
   1   1  16        9.29        5.06     12.07 o 
   3   1  16       32.10       16.06     13.31 o 
  -8   2  16        5.64        2.22     13.30 o 
  -6   2  16      321.22      358.30     14.18 o 
  -4   2  16      254.49      250.67     15.27 o 
  -2   2  16       47.23       39.44     13.19 o 
   0   2  16       50.14       46.68     12.28 o 
   2   2  16       77.71       55.35     16.35 o 
  -5   3  16       77.20       76.84     14.70 o 
  -3   3  16      306.88      342.20     17.27 o 
  -1   3  16       10.30        1.97     18.79 o 
  -4   0  17       41.54       57.77     22.79 o 
                                                 
